# Supplementary material for: Xylella fastidiosa causes transcriptional shifts that precede tylose formation and starch depletion in xylem
Source: Mol Plant Pathol. 2020 Nov 20;22(2):175–88. doi: 10.1111/mpp.13016 (PMC7814960; doi:10.1111/mpp.13016)
Supplement: Supplementary file 5 [file MPP-22-175-s005.xlsx]

## Sheet: Table S1
Table S1. Summary of RNA-seq data and mapping metrics
Sample ID	Treatment	Biorep.	Phase	Raw reads	Parsed reads	%	Mapped unambiguously on V. vinifera	%
PBS-inoculated_stem_Phase1_1	1 × PBS	1	I	18709670	18707240	99.99	11642543	62.24
PBS-inoculated_stem_Phase1_2	1 × PBS	2	I	18078656	18076633	99.99	12572464	69.55
PBS-inoculated_stem_Phase1_3	1 × PBS	3	I	20428080	20424403	99.98	14163204	69.34
PBS-inoculated_stem_Phase2_1	1 × PBS	1	II	17922538	17920454	99.99	12654441	70.61
PBS-inoculated_stem_Phase2_2	1 × PBS	2	II	18190611	18187712	99.98	12322020	67.75
PBS-inoculated_stem_Phase2_3	1 × PBS	3	II	20251192	20249310	99.99	13717827	67.74
Xf-inoculated_stem_Phase1_1	X. fastidiosa	1	I	18251317	18249338	99.99	12462986	68.29
Xf-inoculated_stem_Phase1_2	X. fastidiosa	2	I	19212870	19210989	99.99	13537493	70.47
Xf-inoculated_stem_Phase1_3	X. fastidiosa	3	I	18669012	18667025	99.99	12615270	67.58
Xf-inoculated_stem_Phase2_1	X. fastidiosa	1	II	22029756	22026964	99.99	15153593	68.8
Xf-inoculated_stem_Phase2_2	X. fastidiosa	2	II	19000228	18997684	99.99	12342754	64.97
Xf-inoculated_stem_Phase2_3	X. fastidiosa	3	II	16493055	16490834	99.99	11148892	67.61
