# Supplementary material for: Xylella fastidiosa causes transcriptional shifts that precede tylose formation and starch depletion in xylem
Source: Mol Plant Pathol. 2020 Nov 20;22(2):175–88. doi: 10.1111/mpp.13016 (PMC7814960; doi:10.1111/mpp.13016)
Supplement: Supplementary file 6 [file MPP-22-175-s006.xlsx]

## Sheet: Sheet1
Table S2. Summary of disease phases, tissue sampling, and number of samples used in each experiment
Disease Phase	Established wild type average PD symptom score range	When tissue samples were acquired		Number of samples per experiment
		Average wild type PD symptom score	Weeks post-inoculation	SEMa		microCTb		RNAseqc
				Wild type	Negative control	Wild type	Negative control	Wild type	Negative control
Phase I	1-2	1.89	11	3	3	6	3	9	9
Phase II	2-3	2.67	13	3	3	6	4	9	9
Phase III	3-4	4	14	N/A	N/A	3	3	N/A	N/A
a. Samples chosen were a representative subset
b. Samples chosen were a representative subset
c. Samples were pooled by biological replicate
