# Supplementary material for: Xylella fastidiosa causes transcriptional shifts that precede tylose formation and starch depletion in xylem
Source: Mol Plant Pathol. 2020 Nov 20;22(2):175–88. doi: 10.1111/mpp.13016 (PMC7814960; doi:10.1111/mpp.13016)
Supplement: Supplementary file 7 [file MPP-22-175-s007.xlsx]

## Sheet: DEGs
Phase I			Phase II
Gene_ID	log2FoldChange	P-value	Gene_ID	log2FoldChange	P-value
VIT_01s0011g03730	4.60472	0.00629508	VIT_19s0090g00330	3.02336	0.0062486
VIT_19s0090g00330	1.75727	0.0257291	VIT_07s0031g01250	0.7402	0.0320654
VIT_01s0011g05650	0.459194	0.0288035	VIT_03s0091g01080	1.376	0.00724205
VIT_02s0012g00450	0.496842	0.00366955	VIT_05s0049g00410	0.987116	0.0231789
VIT_05s0049g00410	0.914666	0.00300641	VIT_00s2086g00010	1.74136	0.000266884
VIT_00s2086g00010	0.833275	0.00038653	VIT_01s0011g04790	0.422357	0.00510178
VIT_12s0059g01380	1.7013	0.0165105	VIT_09s0002g00380	0.607711	0.00137155
VIT_02s0025g00360	0.940788	0.0162127	VIT_08s0058g01460	2.77383	0.00708525
VIT_04s0023g02130	0.33385	0.0402397	VIT_08s0058g01480	1.1615	0.0188063
VIT_18s0041g02080	1.11496	0.0331561	VIT_16s0039g00570	0.700872	0.0100885
VIT_18s0122g01160	1.7664	0.000809841	VIT_18s0041g02080	0.996648	0.0468608
VIT_18s0001g05720	0.282392	0.0317521	VIT_02s0025g03190	2.00303	0.0124064
VIT_14s0006g03230	0.543818	0.00159026	VIT_18s0001g07320	0.7855	0.0209352
VIT_02s0025g00370	0.703393	0.0154388	VIT_00s2349g00010	1.20616	0.0105216
VIT_02s0025g03190	2.30001	0.042409	VIT_15s0048g01000	0.58688	0.0258354
VIT_18s0001g07320	2.35631	1.62192e-08	VIT_07s0005g02180	4.5765	0.0392948
VIT_00s2349g00010	1.11286	8.7379e-09	VIT_17s0000g02140	0.859201	0.0282542
VIT_06s0061g00280	0.46635	0.0339312	VIT_18s0001g14980	0.358333	0.0360246
VIT_18s0001g05060	0.895984	0.00295556	VIT_08s0040g01190	0.417827	0.0412267
VIT_11s0016g02480	1.23893	0.0047012	VIT_07s0141g00930	1.72208	0.00532066
VIT_07s0005g02180	6.63544	9.88534e-06	VIT_12s0035g00330	2.665	0.0179282
VIT_18s0122g00710	0.431661	0.0267105	VIT_12s0035g00340	2.12508	0.0047701
VIT_04s0008g02200	0.634694	0.00629557	VIT_12s0035g00350	1.85207	0.00878205
VIT_06s0004g02100	1.31105	0.0186359	VIT_14s0066g02060	1.50302	0.00314667
VIT_04s0023g03820	0.366396	0.0480855	VIT_17s0000g09320	6.84517	0.0028461
VIT_18s0001g06250	0.739277	0.00204657	VIT_12s0057g01140	0.854786	0.049385
VIT_04s0044g01740	2.08623	0.0252907	VIT_13s0019g04600	2.26429	0.0223121
VIT_12s0028g00590	0.83077	0.004244	VIT_08s0007g05060	1.52258	0.00459634
VIT_07s0005g05610	0.320436	0.0295403	VIT_11s0016g03160	1.15274	0.000108938
VIT_15s0048g00350	0.420406	0.0142757	VIT_14s0066g02320	1.06501	0.0278127
VIT_07s0141g00930	5.39897	7.49208e-33	VIT_14s0068g00210	2.8801	0.0440905
VIT_16s0039g02040	1.4625	6.90943e-07	VIT_09s0002g05600	0.4131	0.0120876
VIT_06s0061g00450	0.40277	0.0433557	VIT_05s0020g00680	0.601948	0.0347302
VIT_00s0194g00110	0.634299	0.00153283	VIT_13s0074g00690	0.274113	0.0202151
VIT_08s0007g08410	0.499183	0.0247426	VIT_08s0007g03710	1.07908	0.00520253
VIT_10s0116g01650	1.31365	4.54719e-05	VIT_02s0087g00840	0.467898	0.00973684
VIT_09s0002g05990	1.87114	0.0245675	VIT_03s0017g01300	1.10317	0.0381927
VIT_01s0010g01130	0.472209	0.0105386	VIT_00s0625g00020	1.93769	1.82583e-06
VIT_09s0054g00930	0.756976	1.25984e-05	VIT_16s0098g01720	1.26307	0.0402897
VIT_12s0035g00330	2.36406	2.32307e-05	VIT_02s0012g01270	4.51755	0.0498223
VIT_12s0035g00340	1.54242	0.000205341	VIT_13s0067g01940	4.12482	0.000356836
VIT_12s0035g00350	2.27958	4.51327e-08	VIT_18s0072g00380	0.389972	0.046743
VIT_14s0066g02060	2.54983	2.01462e-06	VIT_11s0052g00240	1.81929	0.0241841
VIT_14s0066g02070	4.46083	0.00613147	VIT_10s0003g00300	0.268168	0.0265034
VIT_16s0050g01850	0.747248	0.00305231	VIT_18s0001g04980	0.406157	0.0066801
VIT_14s0066g02080	5.11873	0.00654727	VIT_13s0084g00310	0.83764	3.35898e-12
VIT_12s0057g01140	0.650559	0.0103959	VIT_12s0059g01080	1.98596	0.0367455
VIT_04s0008g02740	0.515145	0.000553751	VIT_15s0046g01570	4.45213	0.000258684
VIT_08s0007g02530	2.12576	0.00599528	VIT_16s0050g02220	5.17691	0.000122621
VIT_13s0019g04600	1.62355	0.0170665	VIT_12s0059g02150	1.05642	0.0248921
VIT_08s0007g05060	1.06433	0.0129595	VIT_10s0003g00340	2.89478	0.0372126
VIT_11s0016g03160	0.649684	0.00173468	VIT_13s0067g00930	1.27793	0.00527553
VIT_16s0098g00570	1.38928	0.00889258	VIT_06s0004g06680	6.28273	0.0489791
VIT_17s0000g05120	0.348528	0.0120163	VIT_02s0025g05120	1.62071	0.0119048
VIT_09s0002g05400	2.79932	0.0246535	VIT_05s0020g03080	1.32612	0.00777353
VIT_09s0002g05490	5.66176	0.00335109	VIT_04s0079g00790	2.18772	0.00375517
VIT_09s0002g05560	3.75465	4.34739e-05	VIT_11s0016g00100	0.323039	0.0271642
VIT_16s0050g01620	3.03764	0.0115261	VIT_09s0002g07120	0.804851	0.0425812
VIT_07s0031g02550	1.98796	0.000101855	VIT_11s0149g00040	0.427946	0.035507
VIT_13s0074g00700	4.0653	0.0252429	VIT_05s0020g02880	2.07025	0.0252209
VIT_06s0061g01490	2.449	6.56943e-14	VIT_08s0058g00930	3.06025	0.00307336
VIT_18s0072g01220	0.833063	0.000380817	VIT_08s0007g01040	0.95284	0.0322811
VIT_03s0017g01300	1.50927	6.01948e-07	VIT_05s0062g01010	1.2735	0.000597905
VIT_00s0625g00020	4.47515	3.24287e-46	VIT_08s0007g08310	2.54989	0.0136338
VIT_18s0001g13610	0.462178	0.0393745	VIT_11s0016g05770	0.996201	0.014034
VIT_16s0098g01720	1.28165	0.000998839	VIT_00s0531g00040	1.89494	0.0209877
VIT_02s0012g01270	1.89128	0.00813744	VIT_12s0059g00590	1.40285	0.00320024
VIT_13s0067g01940	2.09539	0.000221972	VIT_03s0063g00400	3.2776	0.0150496
VIT_18s0001g04980	0.684118	0.000104037	VIT_10s0092g00240	1.08041	0.0287423
VIT_06s0004g01650	0.309145	0.0493849	VIT_08s0040g00320	0.968937	0.00596843
VIT_04s0008g03050	0.393023	0.0411143	VIT_15s0046g01450	3.5603	0.0390466
VIT_13s0084g00310	1.41083	2.16698e-21	VIT_14s0066g01270	2.24382	0.0162165
VIT_14s0066g02540	0.476636	0.0188633	VIT_17s0000g03230	3.70789	0.000134072
VIT_08s0056g00630	1.63213	0.0119011	VIT_14s0068g01120	0.275262	0.0182543
VIT_07s0005g04130	4.37766	2.08483e-06	VIT_19s0014g00300	1.039	0.0144766
VIT_15s0048g02240	1.95422	1.37134e-10	VIT_09s0002g05740	1.00845	0.00663578
VIT_01s0010g02580	0.551393	0.0440946	VIT_02s0033g01380	4.5694	0.0138626
VIT_12s0059g01080	1.98711	0.000393046	VIT_14s0128g00320	0.355672	0.0222431
VIT_16s0050g02220	6.70417	2.43256e-19	VIT_13s0019g00740	0.644827	0.00403955
VIT_11s0016g05380	0.883584	0.00519296	VIT_13s0019g04660	2.78837	7.6636e-06
VIT_12s0059g02150	1.43132	2.56695e-05	VIT_14s0083g00740	0.949883	0.00936539
VIT_10s0003g00340	1.59992	0.0469965	VIT_02s0025g01230	0.948111	0.00324734
VIT_13s0067g00930	1.11327	0.00871788	VIT_18s0041g01270	2.21978	0.00281231
VIT_13s0147g00220	0.402486	0.0433372	VIT_19s0015g01290	0.615976	0.0252981
VIT_02s0025g05120	1.30073	0.000141997	VIT_19s0015g01300	0.537039	0.000138936
VIT_06s0004g04570	0.690067	0.0405663	VIT_04s0044g01150	1.4573	0.000940109
VIT_08s0007g06520	1.2745	0.0212415	VIT_10s0003g02670	0.437122	0.0135762
VIT_05s0049g01740	1.61478	0.00562782	VIT_12s0142g00100	0.444115	0.00537725
VIT_00s0662g00010	0.367026	0.0484781	VIT_05s0077g00030	0.480211	0.0404654
VIT_07s0005g01790	4.47975	0.0097929	VIT_11s0037g01370	0.783866	0.00757098
VIT_18s0001g02810	0.975346	0.00803367	VIT_13s0106g00230	1.48391	0.00118459
VIT_04s0079g00790	3.29698	1.82621e-09	VIT_14s0171g00210	2.93836	0.01794
VIT_16s0050g00660	0.52874	0.0404456	VIT_00s0193g00160	1.50546	0.0374493
VIT_18s0001g13000	0.303517	0.0398225	VIT_00s0269g00140	1.66469	0.0488515
VIT_12s0059g00760	0.862423	0.0139989	VIT_12s0028g03920	1.00033	0.0467037
VIT_13s0067g03360	0.508076	0.0049072	VIT_13s0106g00030	1.03215	0.0189437
VIT_01s0010g02770	1.33681	0.0293127	VIT_14s0171g00410	0.621889	0.0064074
VIT_18s0001g12840	0.916021	0.00801419	VIT_04s0008g03530	5.7547	0.035645
VIT_07s0005g02000	0.461087	0.0404156	VIT_05s0029g01540	1.48283	0.0437235
VIT_06s0004g01910	0.459564	0.0356447	VIT_08s0040g02760	0.335076	0.0355284
VIT_18s0001g00380	0.353798	0.0256493	VIT_01s0011g06300	0.397773	0.0406256
VIT_18s0001g06360	1.08562	0.0371554	VIT_08s0032g00300	4.38454	0.0241132
VIT_18s0001g15410	0.848103	0.00108848	VIT_13s0019g00750	1.47371	0.0317307
VIT_04s0044g01110	0.943076	0.000387036	VIT_12s0034g00130	0.865425	0.00388273
VIT_15s0046g01430	0.434599	0.0047983	VIT_11s0016g01850	1.96626	0.0259464
VIT_08s0007g08310	2.15587	1.4203e-11	VIT_01s0010g02340	1.48107	0.0171814
VIT_11s0016g05770	0.930799	0.00024739	VIT_08s0007g01930	4.46063	0.000853188
VIT_01s0011g00160	1.00345	0.000339326	VIT_18s0001g12990	1.27234	9.77325e-05
VIT_14s0083g01100	1.98018	5.58036e-06	VIT_02s0087g00370	3.20451	1.59139e-05
VIT_17s0000g05030	0.954612	5.6382e-07	VIT_08s0056g01530	5.14138	0.00290762
VIT_03s0063g00450	1.32933	0.00645874	VIT_17s0000g08580	0.55786	0.0255989
VIT_03s0063g00400	3.34277	1.93291e-15	VIT_10s0003g01830	2.52382	0.023545
VIT_13s0067g02640	0.46223	0.00240199	VIT_06s0004g02850	2.08518	0.0416449
VIT_01s0011g03450	1.03728	0.0213886	VIT_13s0067g00220	3.18063	0.0003853
VIT_10s0092g00240	0.846976	0.000406138	VIT_15s0046g02410	1.92657	0.0290586
VIT_08s0040g00320	0.741286	0.000354921	VIT_15s0046g01210	0.765654	0.0499584
VIT_17s0000g03230	3.51605	1.38024e-12	VIT_19s0014g04190	2.05467	0.0239659
VIT_14s0068g01120	0.457196	0.00340683	VIT_13s0084g00810	0.58298	0.0209565
VIT_19s0014g00300	0.471258	0.047328	VIT_07s0104g00020	6.39019	0.0089637
VIT_02s0033g01400	2.07854	0.000225279	VIT_12s0059g01340	0.761633	0.0281191
VIT_02s0033g01380	2.67911	0.00193387	VIT_14s0006g01530	0.342123	0.0147371
VIT_11s0016g02180	0.702172	0.0274242	VIT_17s0000g00530	1.22291	0.00209925
VIT_04s0043g00220	0.393095	0.0484643	VIT_19s0090g01800	8.24306	8.91801e-07
VIT_13s0019g04660	1.65515	0.000651786	VIT_14s0066g01870	0.842425	0.0268363
VIT_13s0067g02220	0.3627	0.0294025	VIT_01s0010g02890	0.410747	0.0266133
VIT_19s0027g01890	0.465422	0.045656	VIT_03s0038g03660	2.10534	0.0429957
VIT_02s0033g01310	0.557336	0.00365804	VIT_07s0129g00590	0.212896	0.036343
VIT_02s0033g01320	4.16344	7.77411e-06	VIT_05s0020g04560	1.322	0.00325204
VIT_06s0004g00800	0.611256	0.0180444	VIT_01s0011g05830	0.31383	0.0297519
VIT_19s0015g01290	0.61253	0.0378653	VIT_17s0000g07580	0.711033	0.0456436
VIT_19s0015g01300	0.946934	4.73543e-06	VIT_07s0104g01390	0.551895	0.0494817
VIT_17s0000g01000	1.24971	0.0204169	VIT_04s0008g03770	0.507028	0.04519
VIT_18s0001g03230	0.505681	0.0292521	VIT_00s0429g00040	1.00665	0.00325805
VIT_10s0116g01540	0.669062	0.0186549	VIT_04s0008g07110	3.57136	0.00332846
VIT_09s0002g05250	0.451254	0.0483957	VIT_06s0061g01030	0.362351	0.0389158
VIT_04s0044g01150	4.72526	1.86473e-31	VIT_01s0011g03210	1.19408	0.0440499
VIT_05s0077g00030	0.833328	7.25499e-05	VIT_07s0005g03140	5.28093	0.0146699
VIT_07s0031g02950	2.50557	0.0401442	VIT_07s0031g02900	2.61631	0.00778815
VIT_08s0058g00150	1.85915	4.95118e-10	VIT_09s0018g01670	1.80617	0.0285101
VIT_13s0106g00230	0.823331	1.50219e-09	VIT_00s0510g00050	1.02205	0.0338873
VIT_04s0044g01670	0.626349	0.00733034	VIT_19s0090g00310	0.608579	0.0285873
VIT_05s0029g01430	0.761212	0.00465173	VIT_17s0000g05850	0.563755	0.0427512
VIT_00s0179g00040	5.78575	0.0382274	VIT_17s0000g05860	0.675191	0.0465465
VIT_00s0193g00160	1.44747	0.0258351	VIT_03s0132g00070	1.66604	0.0173018
VIT_00s0269g00140	1.53199	0.0298887	VIT_17s0000g00730	1.15749	0.0114992
VIT_01s0026g02340	0.968131	0.00681771	VIT_16s0013g00300	2.7032	0.00960696
VIT_17s0000g06050	0.914282	0.000947829	VIT_14s0060g02650	2.20388	0.0407647
VIT_02s0012g00580	0.369611	0.0309454	VIT_13s0067g00330	1.82755	0.000535139
VIT_11s0016g01650	1.72751	0.0056578	VIT_18s0001g12100	0.69029	0.0214992
VIT_11s0016g01670	6.85372	1.6929e-06	VIT_07s0031g02200	1.50029	0.0440182
VIT_12s0028g03920	0.936956	0.00942336	VIT_08s0040g01220	1.29278	0.0204559
VIT_14s0081g00370	2.93413	0.0445492	VIT_18s0001g15420	3.53778	0.00849505
VIT_14s0081g00420	1.55176	0.0224616	VIT_11s0065g00310	0.325378	0.0151897
VIT_04s0008g03530	6.33517	0.000298304	VIT_06s0004g03130	0.689665	0.000443159
VIT_04s0008g03840	1.45079	0.000464448	VIT_18s0001g13930	1.5338	0.013822
VIT_08s0040g02750	0.388653	0.0160691	VIT_09s0002g00670	0.890479	0.00905723
VIT_08s0040g02760	0.548153	0.00171687	VIT_17s0000g02420	0.754206	0.00170092
VIT_07s0104g00950	0.434475	0.0249343	VIT_03s0038g02140	2.61645	0.0031111
VIT_12s0059g02630	4.91727	0.0173378	VIT_10s0003g01470	2.51306	0.0240948
VIT_08s0032g00300	4.98046	0.000621197	VIT_19s0027g00510	2.7509	0.0464043
VIT_13s0019g00730	2.62756	0.00730309	VIT_13s0019g00440	2.36764	0.0428201
VIT_03s0017g01740	1.41508	0.0147612	VIT_19s0085g00010	2.34817	0.00942784
VIT_13s0019g00750	1.44139	0.0376564	VIT_12s0057g00420	1.54855	0.00250061
VIT_13s0139g00420	3.26574	0.0274703	VIT_16s0098g01150	2.26714	0.00593082
VIT_00s0131g00020	5.32575	0.0065413	VIT_11s0016g01060	1.36595	0.0371577
VIT_00s0131g00340	5.31604	0.00164306	VIT_09s0002g00220	2.27796	0.034965
VIT_00s0131g00350	3.49426	0.00495111	VIT_14s0068g00740	1.36817	0.0467843
VIT_12s0034g00130	1.01469	0.000241743	VIT_19s0014g04650	1.18844	0.0460025
VIT_03s0017g02000	3.27997	4.38264e-08	VIT_13s0067g01270	1.58882	0.00885134
VIT_03s0017g02110	5.25866	0.000233889	VIT_05s0020g02470	6.52897	0.0361964
VIT_00s0361g00040	0.582576	0.00803315	VIT_04s0008g03240	1.21769	0.0163917
VIT_13s0019g03430	2.83201	0.0445525	VIT_17s0000g05680	0.716852	0.0161269
VIT_01s0010g02340	1.29768	0.000564639	VIT_10s0003g01160	0.596904	0.00404208
VIT_02s0087g00370	2.70895	0.0115101	VIT_10s0003g01170	0.431995	0.0333011
VIT_13s0064g01380	2.65553	0.00877526	VIT_11s0016g02070	2.93588	0.0355922
VIT_08s0056g01530	2.25017	0.00428443	VIT_11s0052g00100	1.42934	0.0164314
VIT_03s0063g01830	3.8111	0.0438525	VIT_12s0028g03550	1.34261	0.0421683
VIT_00s0632g00010	1.02227	0.0101921	VIT_14s0081g00720	1.1553	0.00559693
VIT_17s0000g08580	0.516398	0.0239747	VIT_14s0128g00110	2.55446	0.00094569
VIT_06s0009g01810	0.78177	0.00193948	VIT_18s0001g08040	1.72241	0.0125293
VIT_05s0094g01630	0.38409	0.0469589	VIT_18s0001g10300	2.02833	0.0269568
VIT_08s0040g01890	1.02412	0.00347312	VIT_03s0038g04760	0.890974	0.0499472
VIT_06s0004g04120	3.63819	0.0173198	VIT_05s0124g00240	0.608871	0.0473431
VIT_07s0005g03570	0.974065	0.0421714	VIT_07s0151g00450	2.81135	0.0291779
VIT_10s0042g01150	1.22517	0.000119366	VIT_08s0040g01240	0.943677	0.0255402
VIT_10s0042g01180	1.52536	0.00144686	VIT_08s0058g00960	2.47599	0.0327443
VIT_19s0014g04190	2.91304	0.000126938	VIT_18s0001g13040	0.537367	0.017057
VIT_00s0353g00060	0.917886	0.000101473	VIT_14s0006g02850	1.1155	0.0109451
VIT_05s0094g01530	1.80116	6.15358e-11	VIT_18s0001g11810	0.89285	0.00807708
VIT_01s0026g00840	0.97033	0.00143295	VIT_04s0023g01020	0.404594	0.0155668
VIT_07s0104g00020	2.08816	0.0460843	VIT_18s0001g11800	0.894232	0.0216205
VIT_13s0019g00830	0.64987	0.0246068	VIT_10s0003g01790	0.76525	0.0391949
VIT_17s0000g00530	0.793039	0.0040385	VIT_01s0011g05150	3.71642	0.0170527
VIT_19s0090g01800	4.98974	4.70628e-24	VIT_08s0007g05990	4.19204	0.00266251
VIT_04s0008g05830	2.84144	0.00051386	VIT_08s0007g06060	6.36582	0.000147765
VIT_06s0004g06750	0.516935	0.00164441	VIT_01s0026g01240	0.74862	0.0265526
VIT_03s0038g03660	2.24006	0.00421114	VIT_14s0108g00890	0.786717	0.00159685
VIT_05s0020g04560	1.38402	1.30319e-05	VIT_08s0007g06040	6.56214	0.000687265
VIT_00s0524g00030	1.19847	4.1535e-07	VIT_09s0002g06880	3.85918	0.0203066
VIT_17s0000g07580	0.580827	0.0249407	VIT_06s0061g00120	3.36158	0.0236615
VIT_13s0067g03430	0.689788	0.0205204	VIT_05s0077g01150	3.58411	0.0161055
VIT_13s0067g03490	0.498541	0.0205325	VIT_10s0003g03660	2.65269	0.0302569
VIT_18s0001g02540	0.984371	0.00387119	VIT_09s0002g06520	5.73177	0.00314118
VIT_12s0055g00920	8.04968	6.88253e-07	VIT_04s0008g01140	5.50033	0.0307313
VIT_07s0031g00980	0.61521	0.00849625	VIT_11s0016g02200	1.81265	0.00273818
VIT_14s0068g01190	0.592288	0.0412634	VIT_18s0001g13230	1.52298	0.0382173
VIT_07s0031g02620	1.76308	0.011595	VIT_02s0025g04540	1.06345	0.0176952
VIT_06s0061g01030	0.532449	0.0326105	VIT_00s0301g00100	2.22519	0.00700194
VIT_12s0028g00610	1.281	0.000114283	VIT_11s0016g00280	1.44279	0.00241169
VIT_19s0085g01110	2.47593	0.000308291	VIT_05s0020g01160	3.37567	0.0389995
VIT_04s0008g07150	4.9372	0.0145534	VIT_08s0058g00610	0.533817	0.0123395
VIT_04s0008g07250	4.03748	0.00961094	VIT_09s0018g01660	0.76657	0.000502474
VIT_05s0020g00950	8.61571	0.0274748	VIT_11s0016g04720	3.33444	0.0142476
VIT_07s0005g03140	7.62557	3.37496e-08	VIT_14s0171g00100	1.11485	0.0246599
VIT_08s0007g02470	3.241	2.88381e-05	VIT_18s0001g11180	3.73505	0.000599926
VIT_00s0510g00050	1.36904	1.31276e-06	VIT_17s0000g08530	1.63393	0.0180249
VIT_13s0064g00650	0.65054	0.015743	VIT_05s0020g00440	1.77851	0.0472967
VIT_17s0000g05850	0.381494	0.0182317	VIT_07s0005g02060	2.68855	0.00154257
VIT_00s0259g00110	1.2926	0.0163309	VIT_09s0002g05810	4.9028	0.021906
VIT_03s0132g00070	1.32957	0.0019537	VIT_18s0075g00280	2.69171	1.63331e-05
VIT_11s0052g00160	0.995728	0.0455093	VIT_12s0055g01280	3.42209	0.00972253
VIT_17s0000g00730	1.28902	1.37105e-07	VIT_18s0041g00170	0.769976	0.0331761
VIT_07s0005g01090	5.69821	0.0195369	VIT_18s0122g01130	7.08949	0.000160569
VIT_07s0031g01740	0.382894	0.00775675	VIT_11s0016g00040	0.901116	0.00704791
VIT_01s0127g00260	1.22014	0.000277951	VIT_07s0031g01850	0.672714	0.0402943
VIT_02s0025g03790	0.303969	0.0288384	VIT_11s0016g01460	1.49331	0.00354726
VIT_14s0060g02650	2.8781	0.0100436	VIT_07s0104g00670	0.380645	0.0456653
VIT_18s0001g14630	0.440552	0.0115631	VIT_05s0094g00950	0.379706	0.0356154
VIT_08s0040g01740	3.26853	0.0240781	VIT_06s0080g00360	0.340111	0.0245811
VIT_15s0048g01730	2.89173	0.0352262	VIT_14s0083g00700	2.76242	4.48595e-05
VIT_12s0059g00660	0.398824	0.00570013	VIT_05s0077g01140	1.55411	0.0139348
VIT_13s0067g00330	1.23862	0.00100632	VIT_00s0541g00020	3.93536	4.20895e-05
VIT_18s0001g12100	0.640003	0.000640912	VIT_04s0008g02750	0.747035	0.0316694
VIT_07s0031g02200	1.72847	0.048114	VIT_01s0244g00060	0.82736	0.000249034
VIT_14s0006g01970	0.853426	0.0128925	VIT_16s0050g01310	1.97991	0.00973291
VIT_18s0001g15420	1.67924	0.0242523	VIT_09s0054g01740	6.14283	0.00247717
VIT_09s0002g00670	1.32365	0.00128997	VIT_07s0129g00240	0.644216	0.0358334
VIT_03s0038g02140	1.36243	0.0431967	VIT_05s0020g04390	1.25467	0.00970258
VIT_14s0083g00910	0.43353	0.0466723	VIT_08s0007g08960	0.485506	0.0074175
VIT_10s0003g01470	2.08028	0.00542724	VIT_14s0030g02110	2.41925	0.0023951
VIT_07s0005g01300	2.50015	0.0327616	VIT_09s0002g08100	0.628844	0.0225999
VIT_00s0184g00110	1.75463	0.0393303	VIT_04s0008g00950	1.10173	0.0127025
VIT_19s0027g00510	2.08994	0.0202645	VIT_15s0048g02230	1.86015	0.0116476
VIT_13s0019g00440	1.478	0.0295061	VIT_15s0048g02250	3.91094	0.0179331
VIT_07s0005g00090	2.59227	0.00123929	VIT_14s0030g02170	0.817875	0.0444626
VIT_12s0057g00460	1.18204	0.0423846	VIT_01s0011g02470	2.65517	0.0131289
VIT_19s0090g00900	4.20474	0.00458051	VIT_01s0026g02590	4.07313	0.0294831
VIT_12s0057g00420	1.66069	1.86474e-07	VIT_08s0056g00290	0.779682	0.00608044
VIT_16s0098g01150	1.64816	0.000538885	VIT_08s0007g08300	0.307629	0.0387777
VIT_11s0016g00500	2.42515	0.0265216	VIT_03s0038g03960	0.459865	0.0482289
VIT_04s0023g03230	1.42491	0.00109451	VIT_13s0158g00360	3.39853	0.00260528
VIT_07s0031g03090	0.414955	0.00688718	VIT_05s0020g04220	1.9726	0.0318923
VIT_11s0016g01060	1.44482	0.000303442	VIT_09s0018g02130	0.783855	0.0143027
VIT_04s0008g02070	0.692178	0.00553644	VIT_05s0049g01780	1.02766	0.0164131
VIT_01s0011g06140	2.88643	9.49621e-05	VIT_17s0000g10010	0.282862	0.0486658
VIT_09s0002g00220	2.28963	0.0077711	VIT_13s0156g00210	0.521461	0.0091945
VIT_11s0016g03240	0.852239	0.0246065	VIT_14s0006g01400	1.34477	0.031349
VIT_19s0014g04650	1.53881	0.000662577	VIT_04s0023g01100	3.84896	0.0110831
VIT_00s0347g00040	4.77043	0.0287387	VIT_08s0007g05790	0.959206	0.0193306
VIT_13s0067g01270	1.48492	0.000311264	VIT_08s0040g00470	0.406628	0.0476111
VIT_00s1679g00010	0.887586	0.0434197	VIT_00s0179g00280	4.74797	0.0096647
VIT_10s0003g02620	1.98326	0.00525735	VIT_00s0704g00040	5.92209	0.0204358
VIT_14s0083g01140	0.8351	0.000254542	VIT_00s1404g00010	5.17359	0.0171231
VIT_04s0008g03240	0.635516	0.0164231	VIT_11s0052g01380	0.603539	0.0399186
VIT_01s0026g01640	0.522973	0.00183534	VIT_14s0060g01470	1.59408	0.0133628
VIT_17s0000g05680	0.832192	7.21376e-05	VIT_17s0000g03370	6.29358	0.0104609
VIT_10s0003g01160	0.603793	0.000929469	VIT_09s0002g04560	3.752	0.00895483
VIT_10s0003g01170	0.681567	0.000157464	VIT_16s0098g01790	2.91043	0.0236918
VIT_11s0016g02070	3.80062	0.00257134	VIT_16s0100g00620	1.10074	0.0212622
VIT_11s0052g00100	2.18881	1.0383e-09	VIT_04s0008g01070	0.696888	0.0323286
VIT_12s0028g02350	0.476077	0.020247	VIT_09s0002g01680	3.42066	0.00604394
VIT_12s0028g03550	1.21823	0.0153733	VIT_05s0077g01240	0.550808	0.0217889
VIT_13s0064g01290	1.21106	0.00228297	VIT_04s0023g00830	1.51259	0.00126387
VIT_14s0081g00720	0.665576	0.0016316	VIT_07s0031g00700	2.48665	0.0150832
VIT_14s0128g00110	1.7364	0.00118323	VIT_18s0001g03520	1.50253	0.00313409
VIT_17s0000g03550	4.75233	0.0178303	VIT_06s0004g00940	0.534053	0.00769034
VIT_19s0014g04670	3.84869	2.72058e-22	VIT_03s0063g00820	0.849476	0.0377046
VIT_03s0038g01790	0.65793	0.0267434	VIT_16s0100g00010	1.19207	0.0335925
VIT_03s0038g04760	0.933553	0.0117961	VIT_01s0127g00010	1.39227	0.00851976
VIT_03s0088g01240	2.32456	0.00133391	VIT_03s0063g00750	0.93164	0.0165599
VIT_05s0029g00390	0.933155	0.0223536	VIT_10s0003g00960	0.700235	0.0133696
VIT_05s0124g00240	0.594791	0.00339306	VIT_01s0011g03920	0.422906	0.0482746
VIT_07s0151g00450	1.9353	0.013747	VIT_11s0016g02470	1.39583	0.000667237
VIT_08s0040g01240	1.21314	0.0107351	VIT_00s0665g00020	5.97201	0.013506
VIT_00s0274g00070	1.40894	1.98545e-14	VIT_11s0016g01070	0.316459	0.0422742
VIT_04s0023g02430	0.891822	0.00857263	VIT_06s0009g01110	0.955392	0.0210568
VIT_00s1665g00010	0.760152	3.22882e-05	VIT_08s0056g01480	1.77835	0.0204503
VIT_01s0146g00150	0.894583	0.0233265	VIT_02s0025g00820	0.805491	0.0388121
VIT_14s0006g02850	1.59057	2.91173e-06	VIT_08s0056g01700	1.07625	0.0262408
VIT_17s0000g03580	1.20714	0.01408	VIT_01s0011g01140	0.59251	0.0468318
VIT_10s0003g01790	0.909848	0.0207094	VIT_16s0100g00090	4.52901	0.0414169
VIT_01s0011g05180	2.71819	0.00989474	VIT_06s0004g07740	1.15843	0.0235788
VIT_08s0007g05990	3.53944	0.00202702	VIT_05s0020g00830	1.08832	0.00739474
VIT_08s0007g06060	9.1997	1.70126e-140	VIT_04s0008g05770	0.454722	0.00373836
VIT_08s0007g06010	5.2002	0.00599663	VIT_11s0016g00200	2.08669	0.0155922
VIT_08s0007g06020	4.52151	0.0267232	VIT_05s0020g04570	0.473773	0.0390085
VIT_08s0007g06030	6.79596	2.19956e-06	VIT_15s0048g02740	0.498594	0.045898
VIT_14s0108g00890	0.748274	0.000197765	VIT_04s0023g00310	0.482132	0.0137604
VIT_12s0059g00640	0.779035	1.1945e-06	VIT_14s0030g00140	0.489873	0.00595935
VIT_09s0002g06880	1.964	0.0286563	VIT_06s0080g01090	0.713755	0.0327594
VIT_05s0029g00680	0.614164	0.0426417	VIT_00s0616g00030	4.10112	0.0321087
VIT_00s0415g00080	0.669383	0.0283353	VIT_13s0019g01840	2.37032	0.00296565
VIT_04s0008g01140	5.04553	7.1454e-07	VIT_15s0107g00320	5.42116	0.000395877
VIT_11s0016g02200	1.13597	0.00734183	VIT_06s0004g06300	6.51976	0.004153
VIT_09s0002g02120	1.24626	0.023936	VIT_07s0005g04110	2.52636	0.0343025
VIT_11s0016g04700	0.575787	0.00259014	VIT_10s0003g01560	3.8202	0.0108425
VIT_02s0025g04410	0.631493	0.00579359	VIT_13s0074g00500	2.36425	0.0184898
VIT_02s0025g04540	0.885602	0.0139191	VIT_12s0059g00960	3.1649	0.00019943
VIT_00s0301g00100	1.46564	0.0296157	VIT_12s0059g00990	2.61042	0.00252075
VIT_03s0038g04500	0.344436	0.0154757	VIT_07s0005g01030	6.29837	0.000229923
VIT_12s0035g00990	0.60167	0.0454709	VIT_05s0020g05050	0.657283	0.0386272
VIT_01s0026g01020	3.2913	0.000220213	VIT_00s0414g00020	1.61941	0.025578
VIT_05s0020g01160	1.86628	0.0289703	VIT_05s0020g05060	1.53794	0.000455556
VIT_08s0007g07490	3.11975	0.00414672	VIT_02s0025g01790	0.715779	0.0147789
VIT_04s0008g06790	1.09882	0.00637414	VIT_02s0025g01850	0.807951	0.0282115
VIT_19s0090g00060	1.47141	4.24105e-05	VIT_02s0025g01900	1.65518	0.0279692
VIT_04s0008g06830	0.857208	0.000470985	VIT_13s0067g03230	4.27463	0.00297891
VIT_04s0008g06850	0.943834	0.0220733	VIT_13s0067g03250	4.25864	0.0146971
VIT_09s0018g01660	0.728883	0.00135326	VIT_00s0313g00010	3.64615	0.00238571
VIT_02s0025g00180	1.38335	0.0263844	VIT_08s0007g01680	1.23506	0.00837959
VIT_08s0007g05740	0.553635	0.00831423	VIT_10s0116g00910	1.04141	0.0395031
VIT_11s0016g04720	1.86083	0.0131732	VIT_18s0041g00340	1.61911	0.00465881
VIT_14s0108g01310	4.32445	0.0118128	VIT_18s0089g00630	5.60136	0.0337202
VIT_18s0001g11180	6.57263	2.41559e-82	VIT_18s0089g00650	3.94831	0.00789461
VIT_03s0063g00970	5.68562	0.000790923	VIT_19s0027g01230	5.77493	0.000291841
VIT_04s0044g00520	0.610666	0.00149103	VIT_03s0110g00170	2.43791	0.0102612
VIT_15s0048g02070	5.19346	0.000123909	VIT_11s0037g00690	1.7077	0.00216951
VIT_07s0005g02060	1.47921	0.00318596	VIT_12s0057g00750	2.13054	0.00513736
VIT_09s0002g05810	2.75646	4.32296e-05	VIT_18s0157g00040	3.97518	0.0284718
VIT_15s0046g02020	0.27988	0.0217167	VIT_19s0085g00160	5.59276	0.0365422
VIT_00s0981g00010	0.540713	0.0378258	VIT_14s0066g02040	1.85805	0.00143995
VIT_18s0075g00280	4.56161	3.66562e-42	VIT_03s0038g03220	3.84651	0.000228687
VIT_12s0055g01150	1.62817	5.44695e-05	VIT_04s0008g00140	5.2758	6.65683e-06
VIT_12s0055g01160	0.445904	0.00383217	VIT_16s0050g02230	4.57121	8.99144e-05
VIT_12s0055g01280	3.89233	4.14203e-06	VIT_04s0008g00120	4.06384	0.00207474
VIT_12s0121g00300	0.773305	0.00636888	VIT_07s0130g00400	0.362337	0.0434811
VIT_00s0258g00140	1.67984	0.0064498	VIT_14s0068g02190	2.44906	0.00800196
VIT_14s0083g01110	0.626617	0.00430498	VIT_04s0008g07140	6.34041	0.0461626
VIT_18s0122g01130	2.41284	0.0328245	VIT_06s0004g01080	4.86691	0.00459967
VIT_07s0005g01280	1.28692	0.0483958	VIT_14s0108g00710	3.29055	0.00738108
VIT_11s0016g00040	1.19723	0.000554378	VIT_05s0049g01140	5.51903	0.0334263
VIT_18s0072g00170	0.649176	0.0367756	VIT_10s0003g05680	5.7789	0.0229951
VIT_08s0007g03890	0.376551	0.0191218	VIT_06s0009g03330	0.258732	0.0255783
VIT_14s0066g01720	0.261372	0.0376434	VIT_14s0066g01150	0.590065	0.0289712
VIT_00s0415g00050	0.250022	0.0300787	VIT_18s0122g00630	0.982744	0.0197743
VIT_17s0000g04820	0.651394	0.000618394	VIT_18s0001g05910	1.92882	0.0339881
VIT_17s0000g09790	1.502	2.83054e-07	VIT_03s0017g01040	1.84176	0.0294064
VIT_19s0015g01430	0.580982	0.0155991	VIT_18s0001g06760	1.88423	0.0127318
VIT_13s0067g01530	5.28792	0.0218772	VIT_00s0370g00020	0.63631	0.0408853
VIT_07s0005g01450	0.795124	0.00797233	VIT_01s0010g00330	1.55498	0.031577
VIT_04s0008g05210	1.15804	1.70471e-05	VIT_11s0016g03080	2.39885	0.00427269
VIT_12s0059g01690	0.379374	0.0413863	VIT_11s0149g00090	1.87132	0.00279436
VIT_19s0014g01780	5.73869	0.00859921	VIT_04s0008g00300	5.99239	0.0175508
VIT_06s0004g08070	1.18297	0.0142591	VIT_04s0008g00310	5.19475	2.73816e-05
VIT_14s0081g00600	0.840385	0.0282647	VIT_04s0008g00330	4.71146	1.06154e-05
VIT_01s0244g00060	0.345029	0.0159017	VIT_04s0008g00370	6.47588	0.00710786
VIT_01s0010g01430	0.550844	0.00655941	VIT_04s0008g00420	2.03872	0.000183988
VIT_01s0150g00370	0.561343	0.0219011	VIT_04s0008g00440	3.98763	1.26653e-05
VIT_13s0019g01490	1.36709	0.000223753	VIT_16s0013g01990	1.09952	0.0296765
VIT_16s0050g01300	1.61279	0.000169764	VIT_03s0038g02110	2.76444	0.0194307
VIT_16s0050g01310	1.61409	0.000392732	VIT_14s0083g01160	0.961265	0.0301013
VIT_05s0094g00500	0.665594	0.00358192	VIT_03s0038g02220	3.07998	0.000785987
VIT_09s0054g01740	2.44574	0.000148681	VIT_06s0004g04280	0.515743	0.0363657
VIT_07s0129g00240	1.9909	3.32129e-10	VIT_03s0167g00050	1.81619	0.0376179
VIT_05s0020g04390	1.04851	0.00224984	VIT_08s0007g05500	3.64275	0.0128625
VIT_07s0129g00180	0.400212	0.0188361	VIT_14s0083g00640	0.892287	0.0135776
VIT_14s0030g02110	1.92187	1.00794e-06	VIT_03s0038g02450	1.21482	0.027346
VIT_15s0046g02040	0.57217	0.000156744	VIT_07s0104g01360	0.386717	0.0130295
VIT_18s0072g00920	0.552839	0.018799	VIT_11s0052g01800	2.35611	3.52429e-08
VIT_16s0098g00850	0.970823	0.00287313	VIT_00s0225g00090	2.58187	0.0142425
VIT_07s0031g00350	0.880728	0.000264448	VIT_06s0004g04030	1.76661	1.81327e-05
VIT_09s0002g08100	0.56155	0.0154954	VIT_08s0007g01470	1.60553	0.00953392
VIT_04s0008g00950	0.876076	7.70159e-06	VIT_01s0011g04710	3.41055	0.0145914
VIT_15s0048g02230	2.1783	6.09314e-07	VIT_16s0050g00150	2.95118	0.025264
VIT_17s0000g09480	1.18088	0.00530091	VIT_16s0098g00800	2.47594	0.0174538
VIT_12s0057g01500	0.409441	0.0117951	VIT_04s0008g01960	0.207183	0.0371236
VIT_15s0048g02250	1.91795	0.0220687	VIT_02s0087g01010	3.42425	0.000250753
VIT_05s0049g02080	1.31823	0.000207413	VIT_00s0366g00020	1.24185	0.0141733
VIT_14s0030g02170	1.66291	8.66476e-09	VIT_00s0437g00010	0.70868	0.0358753
VIT_14s0108g01000	2.3241	6.77996e-05	VIT_05s0049g00960	0.230455	0.0286287
VIT_00s0516g00020	2.55298	0.0132094	VIT_17s0000g02540	0.347318	0.0483695
VIT_03s0180g00030	0.352696	0.0466072	VIT_07s0031g02570	0.502827	0.0126301
VIT_01s0011g02470	1.13477	0.0322359	VIT_06s0004g01890	0.444253	0.0253066
VIT_01s0026g02590	2.2913	0.00135738	VIT_08s0056g01300	1.11063	0.000204869
VIT_17s0053g00710	1.70311	0.00045952	VIT_13s0084g00130	2.85252	0.00958025
VIT_08s0105g00390	0.31025	0.0485482	VIT_17s0053g00810	0.834803	0.0254426
VIT_08s0032g00780	1.58339	0.0139061	VIT_06s0004g02670	0.589757	0.0471114
VIT_08s0007g08300	0.329873	0.0246409	VIT_15s0046g00980	0.914379	0.0155448
VIT_06s0004g03900	0.420079	0.00634465	VIT_18s0001g02060	3.51532	0.0111099
VIT_13s0158g00360	2.12575	0.000442402	VIT_04s0008g04260	6.73492	0.00887583
VIT_05s0020g04220	1.84357	0.00421156	VIT_08s0040g00930	3.73199	0.00418701
VIT_00s0691g00010	0.98678	0.0259226	VIT_03s0038g02800	5.77456	0.000128199
VIT_09s0018g02130	0.582579	0.0012497	VIT_03s0180g00040	6.38722	0.000999596
VIT_14s0006g01400	0.894032	0.000320462	VIT_18s0001g09920	3.25598	0.00779309
VIT_14s0030g02150	4.40685	0.0103037	VIT_08s0056g00210	2.65449	0.00187824
VIT_18s0001g11830	1.57819	5.75677e-05	VIT_18s0122g00550	5.68553	0.000236288
VIT_04s0023g01100	4.44464	7.09153e-16	VIT_07s0005g03090	2.20598	0.040629
VIT_05s0020g04420	1.8699	0.0061806	VIT_19s0085g00690	6.71898	0.0026074
VIT_08s0007g05790	1.2039	5.57485e-07	VIT_18s0001g12980	0.951491	0.0432898
VIT_17s0000g05840	1.24091	0.0157653	VIT_18s0001g14170	4.69015	3.46445e-05
VIT_01s0026g01790	1.1181	0.0191851	VIT_15s0021g02680	1.5599	0.00708196
VIT_17s0000g03380	4.7562	0.0398768	VIT_17s0000g06310	1.11193	2.55256e-06
VIT_17s0000g03390	3.84988	0.00163542	VIT_05s0049g01620	1.94912	0.0323044
VIT_11s0016g05740	0.879174	0.0339258	VIT_05s0049g01650	1.68783	0.0109909
VIT_17s0000g00580	0.250351	0.0433258	VIT_04s0008g02960	1.03068	0.00711233
VIT_08s0040g00470	0.594089	1.33689e-05	VIT_18s0089g00700	3.87188	0.000123659
VIT_00s0179g00280	7.6866	1.35508e-07	VIT_17s0000g09610	1.52692	0.003423
VIT_11s0206g00070	0.61111	0.0185961	VIT_19s0015g02910	1.1555	0.000652136
VIT_11s0206g00090	1.2351	0.00104448	VIT_18s0001g09650	1.33878	0.00587846
VIT_14s0060g01470	2.35442	4.8662e-10	VIT_18s0001g11470	1.43136	0.0279092
VIT_17s0000g03370	6.50621	5.47795e-06	VIT_18s0001g11580	0.962941	0.00654272
VIT_03s0063g00880	1.47919	0.0167753	VIT_16s0039g01060	0.548907	0.00350616
VIT_04s0008g02970	0.908612	0.000504939	VIT_08s0007g07720	2.0413	0.0234832
VIT_09s0002g04560	3.92752	3.67199e-09	VIT_08s0007g07740	3.08525	0.0403364
VIT_00s0181g00220	0.599273	0.0214286	VIT_07s0141g00920	0.519485	0.014545
VIT_06s0004g00690	4.33496	0.0142045	VIT_14s0068g02120	4.3492	0.00189434
VIT_08s0007g07190	5.8621	7.65344e-05	VIT_13s0067g01070	0.812963	0.0121922
VIT_19s0014g01690	2.53629	0.00929557	VIT_17s0000g09770	5.33723	0.0429753
VIT_16s0098g01790	2.10129	0.000100165	VIT_14s0030g01480	0.773761	0.0393771
VIT_11s0016g01970	1.55898	0.0309479	VIT_01s0127g00140	2.55722	0.00290066
VIT_04s0008g01070	0.933547	0.0015737	VIT_11s0016g02340	1.10369	0.00172122
VIT_04s0008g01080	2.62158	0.046093	VIT_14s0030g01610	1.06869	0.0499927
VIT_09s0002g01680	1.76126	0.0310651	VIT_12s0028g00530	3.14825	0.0124662
VIT_18s0001g00990	1.75812	0.0140232	VIT_19s0014g02730	0.560379	0.0286933
VIT_00s0283g00030	1.28896	3.72672e-06	VIT_15s0048g00970	2.66625	0.0491123
VIT_14s0060g01290	0.557795	0.00187547	VIT_10s0116g00780	2.37894	0.000439694
VIT_04s0023g00830	2.6959	1.61715e-18	VIT_13s0156g00240	5.43168	0.0327035
VIT_07s0031g00700	2.37681	0.000198096	VIT_03s0038g04160	0.733102	0.045592
VIT_18s0001g03520	0.950567	0.00866691	VIT_03s0063g01930	3.34251	2.82861e-05
VIT_00s0252g00110	2.43421	0.00626593	VIT_04s0023g01610	2.22048	0.0124889
VIT_01s0127g00720	0.298529	0.0467561	VIT_13s0067g02130	0.9131	0.00323615
VIT_03s0063g00710	1.74899	1.94767e-08	VIT_12s0059g00280	1.15007	0.000156161
VIT_03s0063g00800	2.02405	0.00833166	VIT_16s0100g00570	2.68749	0.0351386
VIT_03s0063g00810	1.17355	0.00379086	VIT_18s0001g12470	0.520445	0.0371541
VIT_03s0063g00820	0.630892	0.0242138	VIT_01s0011g03870	3.1897	0.0102449
VIT_16s0022g02440	0.974472	0.0100191	VIT_12s0178g00040	0.561118	0.00285927
VIT_16s0100g00010	1.05183	0.0189335	VIT_16s0013g01760	1.18716	0.048992
VIT_08s0007g08050	1.38771	1.07129e-08	VIT_11s0149g00100	0.758918	0.0332662
VIT_01s0127g00010	1.88948	1.57036e-07	VIT_11s0149g00120	0.561315	0.0430826
VIT_00s0394g00010	1.36506	0.00145881	VIT_09s0002g06890	5.87836	0.0217741
VIT_01s0011g03920	0.444379	0.0136567	VIT_06s0004g06090	5.47915	0.00375985
VIT_11s0016g02470	1.91211	6.05969e-11	VIT_04s0044g00040	1.52686	0.0349702
VIT_18s0001g05620	0.38564	0.0302288	VIT_17s0000g04880	4.21005	0.0269258
VIT_02s0025g03490	1.295	0.00130233	VIT_06s0004g00970	2.74307	0.013016
VIT_05s0049g01240	0.228665	0.0470578	VIT_06s0004g00990	3.2075	0.0026751
VIT_16s0050g02050	5.19156	0.0156006	VIT_06s0004g01000	4.09036	4.45372e-05
VIT_08s0040g00490	1.56954	0.0449644	VIT_06s0004g00980	3.17056	0.000202203
VIT_11s0016g03580	0.949666	0.000190303	VIT_09s0054g00300	7.39912	3.32524e-05
VIT_11s0016g01070	0.395629	0.000317546	VIT_10s0071g00860	2.36388	0.0242105
VIT_19s0085g00650	1.74393	3.48799e-06	VIT_11s0118g00080	6.48914	0.00928305
VIT_09s0054g00220	0.681567	0.00156695	VIT_09s0002g09290	4.72243	0.0297472
VIT_13s0019g00020	0.784646	0.0278534	VIT_00s0316g00010	1.37496	0.00597954
VIT_06s0009g01110	2.81432	0.00220974	VIT_17s0000g07400	5.34171	0.000661997
VIT_04s0008g02860	0.826132	0.000889024	VIT_12s0035g01250	1.01828	0.0431643
VIT_10s0003g04540	2.74987	1.08956e-11	VIT_14s0066g00750	1.10666	0.0184095
VIT_08s0056g01700	1.15109	0.000540751	VIT_07s0197g00130	1.84175	0.00571889
VIT_01s0011g01140	0.931691	5.2363e-05	VIT_04s0023g02870	2.17017	0.0112028
VIT_01s0011g02880	0.949922	0.0106133	VIT_13s0064g00830	0.479558	0.0147775
VIT_06s0004g07740	4.1751	3.92688e-55	VIT_12s0035g00010	2.79739	0.0376668
VIT_10s0003g04020	0.523153	0.00447717	VIT_01s0010g00610	7.18768	0.000638541
VIT_04s0008g05770	0.705593	0.002873	VIT_01s0011g03440	1.38562	3.88972e-06
VIT_11s0016g00200	1.0868	0.00498489	VIT_07s0031g00470	4.63564	5.75654e-06
VIT_14s0030g00870	0.554649	0.0413335	VIT_06s0061g01610	0.934051	0.00362772
VIT_06s0080g01090	1.02644	3.75497e-05	VIT_05s0051g00930	1.05467	0.0188716
VIT_13s0019g01840	1.49672	0.0212895	VIT_13s0064g00560	3.13664	0.00110792
VIT_15s0107g00320	3.69645	0.000605144	VIT_13s0156g00340	0.367373	0.0292953
VIT_06s0004g06300	3.51614	0.00699053	VIT_14s0171g00380	0.35116	0.00565144
VIT_15s0021g01380	2.20837	0.03382	VIT_15s0046g02930	0.287446	0.0383086
VIT_17s0000g04090	1.02537	0.0160115	VIT_17s0000g00720	0.916514	0.0170611
VIT_08s0040g01480	0.402546	0.00627745	VIT_18s0001g07380	0.6998	0.0453792
VIT_02s0025g02650	3.76456	2.08854e-08	VIT_07s0005g01290	3.90158	0.0305854
VIT_07s0031g02060	0.815711	0.035315	VIT_16s0098g01420	0.27124	0.0467223
VIT_08s0007g08380	1.2488	0.00734054	VIT_10s0003g00040	0.579701	0.0250161
VIT_10s0003g01560	2.14445	0.0396739	VIT_02s0025g02250	0.396686	0.0190219
VIT_13s0074g00500	1.33268	0.0227427	VIT_14s0060g01720	0.904321	0.0020833
VIT_12s0059g00960	1.36317	0.0417832	VIT_09s0002g00700	1.21665	0.00150376
VIT_12s0059g00990	2.55962	6.26061e-05	VIT_14s0068g01520	2.43505	0.039201
VIT_00s0580g00010	0.610184	0.0126057	VIT_18s0001g05250	0.430057	0.0158175
VIT_18s0001g08580	0.662338	0.0321063	VIT_01s0011g00560	3.95309	0.00198862
VIT_16s0039g02020	0.992644	0.00120087	VIT_10s0003g00180	0.475276	0.0333705
VIT_07s0005g01030	2.85041	0.000321993	VIT_15s0046g03090	0.411207	0.0159824
VIT_05s0049g00050	2.10034	0.0213073	VIT_17s0000g00360	0.583501	0.0463485
VIT_13s0067g03250	2.58119	0.00411907	VIT_11s0016g02430	1.13929	0.00900591
VIT_00s0313g00010	1.79383	0.0265941	VIT_19s0014g02500	3.6067	0.00116395
VIT_08s0007g01680	1.54309	0.000887154	VIT_04s0008g07010	1.40559	0.0284768
VIT_10s0116g00920	0.81939	0.000427867	VIT_01s0011g05480	1.78439	0.0113303
VIT_12s0059g01130	0.524887	0.00401896	VIT_08s0007g02510	0.991679	0.0238017
VIT_11s0037g00660	3.01743	1.58496e-30	VIT_05s0049g00390	0.386499	0.028403
VIT_13s0084g00560	4.68028	0.0301211	VIT_09s0002g01440	1.10073	0.00406567
VIT_18s0041g00340	1.41268	0.00116585	VIT_11s0037g01210	1.0183	0.00196889
VIT_18s0089g00630	4.99384	1.09744e-07	VIT_17s0000g07560	2.86066	3.38617e-05
VIT_18s0089g00650	6.90511	8.35009e-08	VIT_08s0007g02110	2.47848	0.000613214
VIT_19s0027g01230	6.48467	1.14054e-05	VIT_11s0016g05410	0.337657	0.0479799
VIT_03s0110g00170	3.71952	1.2893e-09	VIT_04s0008g05470	0.424813	0.00970843
VIT_11s0037g00690	1.33502	6.47385e-05	VIT_09s0070g00560	2.23472	0.00768261
VIT_12s0057g00760	5.90462	0.000276999	VIT_16s0022g00240	1.5349	0.000822886
VIT_12s0057g00870	6.11888	0.000146777	VIT_16s0050g01980	2.93004	0.00183728
VIT_18s0089g00660	2.18257	8.48154e-05	VIT_07s0031g02540	1.4377	0.0496029
VIT_18s0157g00040	3.63652	3.28526e-05	VIT_05s0020g01990	1.88267	0.00248276
VIT_19s0085g00160	7.11426	3.76508e-08	VIT_06s0004g03770	6.43562	0.00315481
VIT_14s0066g00400	2.07916	0.0113166	VIT_02s0025g01380	3.26933	0.0108598
VIT_14s0068g00930	1.60834	2.12516e-06	VIT_05s0077g01250	3.1132	0.0199
VIT_14s0068g00920	1.0311	6.65757e-07	VIT_05s0020g02290	1.60974	0.00683681
VIT_14s0066g02040	2.11326	2.12665e-14	VIT_04s0008g06800	0.568326	0.0228516
VIT_03s0038g04510	0.960157	0.000724759	VIT_04s0023g02610	1.27255	0.00451801
VIT_03s0038g03220	3.04537	1.02585e-08	VIT_00s0179g00370	4.9183	0.00840135
VIT_04s0008g00140	7.13486	6.47505e-12	VIT_18s0001g09140	1.24506	0.002769
VIT_16s0050g02230	6.42976	1.52465e-09	VIT_08s0058g00260	0.800044	0.00266714
VIT_11s0149g00280	1.49039	0.00040121	VIT_00s0179g00100	0.318896	0.00766237
VIT_07s0005g02560	7.25611	2.55748e-07	VIT_14s0081g00630	0.865166	0.00839944
VIT_05s0094g00220	3.10885	1.79945e-14	VIT_05s0049g00090	1.14327	0.00319216
VIT_05s0094g00340	5.10125	0.00019816	VIT_19s0014g02240	0.607044	0.0135024
VIT_04s0008g00120	5.71356	8.44171e-18	VIT_16s0013g00970	1.6267	0.0249971
VIT_05s0094g00320	3.9003	0.00988248	VIT_14s0068g00250	0.589997	0.0119186
VIT_00s0540g00020	0.63489	0.0188409	VIT_17s0000g07350	1.38859	0.0152524
VIT_04s0008g07130	5.07054	0.0168427	VIT_06s0004g07440	1.04464	0.0119768
VIT_04s0008g07140	5.68456	1.1657e-14	VIT_00s0317g00140	6.38503	0.00825554
VIT_04s0008g07220	5.00117	0.0190969	VIT_08s0007g08120	3.17157	0.0425765
VIT_04s0008g07080	4.64746	9.73612e-30	VIT_03s0038g04590	0.403791	0.0276859
VIT_04s0008g06570	1.44568	2.17004e-05	VIT_08s0032g00150	1.68764	0.00412904
VIT_07s0005g03670	0.682172	0.000237571	VIT_00s2507g00010	1.27416	0.010642
VIT_04s0044g01680	0.592286	0.0275972	VIT_00s2668g00010	6.87209	0.000373822
VIT_08s0007g06800	2.53686	0.00253538	VIT_17s0000g00940	1.96918	0.0169127
VIT_16s0013g01960	1.87126	0.0494449	VIT_04s0008g05590	0.451824	0.0062233
VIT_14s0108g00710	2.22728	0.00417639	VIT_11s0016g02110	3.68259	0.0175875
VIT_05s0049g01140	5.60086	0.0117636	VIT_15s0048g02690	3.57558	0.0246688
VIT_10s0003g01050	1.93627	0.0121741	VIT_06s0004g03050	2.90147	0.0300683
VIT_10s0003g05680	3.16161	0.0115429	VIT_14s0068g00010	1.08585	0.0018692
VIT_14s0066g01150	1.1523	1.24525e-09	VIT_14s0068g00030	1.69821	0.000800081
VIT_18s0122g00630	0.754586	0.00193534	VIT_14s0083g01210	1.11952	0.00714786
VIT_02s0012g01570	1.03337	3.35951e-05	VIT_13s0064g00940	2.37552	0.00112925
VIT_13s0064g00270	2.2928	0.00998517	VIT_07s0031g01380	3.26527	1.22898e-06
VIT_06s0004g02370	0.817272	0.00174353	VIT_07s0141g00740	4.58289	0.029262
VIT_06s0004g02380	0.378266	0.0329102	VIT_00s1365g00010	3.87117	0.0476127
VIT_18s0001g05910	1.54989	0.0492425	VIT_03s0088g00450	0.245863	0.0239914
VIT_02s0033g00130	0.558549	0.0376447	VIT_16s0098g00860	6.05694	7.8028e-05
VIT_18s0001g06760	1.51426	0.00182454	VIT_07s0104g01260	1.73433	0.00914743
VIT_11s0016g05480	0.650477	0.00953788	VIT_02s0109g00310	0.480688	0.0190872
VIT_00s0370g00020	0.84871	0.00683119	VIT_09s0002g01090	1.58972	0.0011147
VIT_01s0010g00330	1.22185	0.00787985	VIT_05s0094g01200	0.90696	0.0448782
VIT_11s0016g03080	3.24302	3.7639e-09	VIT_00s1682g00020	0.567372	0.00383618
VIT_11s0149g00090	0.850673	0.0184336	VIT_07s0005g06500	3.24685	0.0025274
VIT_04s0008g00300	4.99448	0.000755448	VIT_09s0002g02880	3.02374	0.00908141
VIT_04s0008g00310	5.21758	2.16016e-22	VIT_09s0002g02990	6.59762	0.00059587
VIT_04s0008g00330	5.59887	1.73694e-21	VIT_09s0002g03010	6.28305	0.00681866
VIT_04s0008g00370	6.56981	2.93663e-08	VIT_09s0002g03020	6.52443	0.00425766
VIT_04s0008g00420	2.70321	2.04867e-31	VIT_05s0102g00710	0.819781	0.0337117
VIT_04s0008g00440	4.22745	1.28503e-18	VIT_18s0089g01230	0.695722	0.0157866
VIT_08s0007g07930	2.34309	0.0201565	VIT_17s0000g03960	4.68322	0.00107578
VIT_19s0015g01850	0.31904	0.0335794	VIT_03s0063g00550	2.412	0.0017873
VIT_03s0038g02110	2.71039	0.00285159	VIT_18s0001g01390	3.36981	0.00235349
VIT_09s0018g00620	0.830541	0.00387607	VIT_01s0127g00470	0.415395	0.0341347
VIT_03s0063g02450	0.273795	0.0481839	VIT_05s0077g00690	0.562915	0.0315836
VIT_14s0083g01150	1.60847	0.00615656	VIT_12s0142g00340	0.604259	0.00188658
VIT_14s0083g01160	1.35616	0.000104132	VIT_03s0017g01760	0.303134	0.0381746
VIT_03s0038g02220	1.8473	0.00349453	VIT_02s0025g03530	0.443009	0.0038534
VIT_15s0048g02570	0.363955	0.0262246	VIT_03s0038g00490	0.767321	0.0192693
VIT_03s0167g00050	1.57458	0.0180974	VIT_04s0023g03170	0.507933	0.0433973
VIT_16s0022g00490	0.323657	0.0476462	VIT_14s0068g01360	0.617673	0.0359324
VIT_03s0038g02450	1.83029	1.61866e-09	VIT_17s0000g05360	2.38858	0.0167715
VIT_07s0104g01360	0.657086	0.000481173	VIT_07s0005g02370	4.07942	0.00623977
VIT_11s0052g01800	2.06453	5.82992e-11	VIT_07s0005g02380	2.36945	0.003353
VIT_17s0000g00210	0.380654	0.0478582	VIT_04s0044g02010	1.60197	0.0057906
VIT_00s0225g00090	1.9207	6.40484e-09	VIT_04s0008g04940	3.17635	0.0282953
VIT_06s0004g04030	0.891687	0.00483918	VIT_18s0157g00020	1.20986	0.000822704
VIT_08s0007g01470	0.784015	0.0176961	VIT_04s0008g04210	0.757429	0.0281566
VIT_14s0006g01800	1.96502	0.0148461	VIT_16s0098g00290	0.232639	0.0471416
VIT_16s0098g00790	6.15747	0.000973005	VIT_18s0001g12390	2.19032	0.00861353
VIT_16s0098g00800	1.48235	0.0304619	VIT_06s0080g00420	0.578143	0.0342701
VIT_00s0370g00040	0.517107	0.017212	VIT_08s0007g06000	0.511621	0.0318083
VIT_14s0030g01260	0.424543	0.0211609	VIT_13s0019g01180	1.14719	0.0230977
VIT_02s0087g01010	5.71354	1.60085e-33	VIT_01s0146g00060	0.329376	0.0416444
VIT_02s0087g01020	0.972554	6.3102e-05	VIT_12s0057g00940	0.381502	0.037999
VIT_03s0017g01550	2.89824	0.000490603	VIT_01s0011g06600	1.44307	0.0160483
VIT_00s0366g00020	1.15559	2.89885e-05	VIT_01s0011g06610	1.91808	0.0216263
VIT_06s0004g01890	0.850908	3.59304e-06	VIT_08s0007g07400	0.738371	0.0345117
VIT_05s0020g01340	1.77287	0.022704	VIT_10s0003g00790	0.899867	0.0290502
VIT_01s0026g00970	1.86303	0.0203657	VIT_04s0069g00720	4.18101	0.0143509
VIT_18s0001g06320	4.65104	0.0019451	VIT_12s0059g02270	0.662113	0.000193829
VIT_08s0056g01300	2.23024	2.30701e-10	VIT_14s0006g00350	1.33927	0.00584331
VIT_11s0016g05440	0.951592	0.0266986	VIT_18s0001g08110	0.88818	0.00320443
VIT_19s0014g01370	2.13038	0.0401514	VIT_10s0003g00390	2.22724	0.00118804
VIT_09s0002g06830	0.595744	0.0214496	VIT_12s0028g03010	1.79762	0.00813945
VIT_01s0026g01190	0.604604	0.000403706	VIT_07s0104g01400	2.33001	0.00123299
VIT_01s0011g03270	3.33623	7.5403e-14	VIT_19s0093g00350	0.411085	0.0182597
VIT_13s0084g00130	2.15565	1.66858e-09	VIT_19s0093g00400	0.756005	0.0181364
VIT_06s0009g00980	1.20347	0.0447828	VIT_17s0000g02950	2.23242	0.0163485
VIT_08s0040g00810	1.54031	0.0108355	VIT_06s0004g05670	1.13994	0.0302865
VIT_07s0031g02780	0.537993	0.0301715	VIT_07s0005g04890	1.4121	0.0229373
VIT_08s0040g01770	2.70337	1.36277e-07	VIT_01s0026g01340	1.11492	0.00936053
VIT_15s0046g00980	0.811484	0.000162844	VIT_07s0104g01830	2.13909	0.0345768
VIT_16s0050g02560	0.436894	0.000287662	VIT_00s0153g00050	1.88597	0.000745274
VIT_18s0001g02060	1.8737	0.0212737	VIT_12s0035g02100	5.2153	0.0429882
VIT_08s0040g00930	2.05348	0.00959532	VIT_18s0122g00960	0.325974	0.0354135
VIT_03s0038g02800	3.25755	0.000313994	VIT_11s0016g02280	1.44007	0.0285699
VIT_07s0129g01100	0.870886	0.0232585	VIT_08s0007g01850	1.88044	0.0206437
VIT_03s0180g00040	2.16478	0.0486236	VIT_01s0011g00750	3.28458	0.019751
VIT_18s0001g07220	0.621197	0.011612	VIT_06s0004g01420	0.5884	0.0152365
VIT_18s0001g09920	2.17785	0.00903225	VIT_03s0038g02180	3.78911	0.00653272
VIT_18s0122g00550	3.0116	0.00011376	VIT_11s0016g00220	5.20987	0.0297738
VIT_07s0005g03090	1.96814	0.0297778	VIT_13s0067g01890	1.61712	0.00652579
VIT_19s0085g00690	2.33623	0.0424021	VIT_06s0004g05660	1.34025	0.0111669
VIT_18s0001g12980	1.50163	2.36567e-07	VIT_06s0004g02690	2.58377	0.00225967
VIT_18s0001g14170	3.68096	5.21586e-05	VIT_08s0007g01300	1.96392	0.000418765
VIT_13s0064g00590	1.53968	0.00798827	VIT_05s0020g02890	2.68848	0.0223424
VIT_15s0021g02680	0.751454	0.00758276	VIT_10s0071g00320	0.995067	0.0128124
VIT_17s0000g06310	0.552665	0.00259288	VIT_10s0071g00420	5.54291	0.0113638
VIT_05s0049g01620	0.788204	0.0261915	VIT_04s0044g00510	0.719449	0.0331001
VIT_01s0150g00210	0.965612	0.0123714	VIT_08s0007g08260	1.34749	0.00243473
VIT_18s0089g00700	6.03847	1.35007e-60	VIT_05s0020g04820	0.697144	0.046192
VIT_08s0032g00240	1.3194	0.0378427	VIT_08s0007g05350	0.499675	0.00430713
VIT_17s0000g09610	1.97092	8.70217e-15	VIT_06s0080g01200	4.74573	0.0196466
VIT_10s0092g00480	0.702681	0.0434548	VIT_16s0098g00890	1.01321	0.00321954
VIT_04s0008g01860	3.26572	0.000779108	VIT_14s0066g02660	7.09514	0.00075762
VIT_15s0048g02900	0.870137	0.00540241	VIT_09s0054g00080	5.84756	0.000975417
VIT_18s0001g09650	0.646892	0.0231961	VIT_06s0004g00340	5.17872	0.0486888
VIT_04s0044g01610	1.46279	0.0189609	VIT_01s0010g03210	2.48168	0.000470405
VIT_18s0001g00030	2.71198	1.48542e-19	VIT_16s0022g00080	1.48642	0.000105026
VIT_16s0100g00610	2.03424	0.035366	VIT_16s0050g01550	5.35966	0.0110484
VIT_16s0039g01060	0.568674	0.00713568	VIT_13s0019g01430	0.877951	0.0283189
VIT_16s0039g00910	0.789465	0.00373183	VIT_07s0031g00670	0.509339	0.0215344
VIT_07s0141g00890	1.82811	0.000252395	VIT_12s0057g01430	4.176	7.46275e-05
VIT_14s0006g01670	3.09814	0.0220327	VIT_14s0068g00670	3.20645	0.00161865
VIT_13s0067g01070	1.03011	9.63766e-07	VIT_14s0128g00190	2.11372	0.016067
VIT_06s0004g06710	0.391169	0.00759743	VIT_16s0050g00140	2.13635	0.00528767
VIT_14s0108g01110	0.433634	0.00338251	VIT_16s0050g01240	1.04731	0.0168326
VIT_10s0003g01360	0.849336	0.000358173	VIT_16s0050g01250	1.64691	0.00105064
VIT_18s0001g09990	0.406476	0.00271858	VIT_02s0025g00350	2.3409	0.00692119
VIT_06s0009g02230	0.283861	0.0471076	VIT_03s0038g02440	0.672209	0.0250041
VIT_07s0031g00050	0.770858	0.00229594	VIT_07s0005g00050	1.17655	0.00104795
VIT_14s0030g01480	0.806075	0.0104156	VIT_09s0002g04450	6.45403	1.94444e-05
VIT_01s0127g00140	4.14333	3.061e-14	VIT_14s0066g00880	3.55438	0.000123895
VIT_17s0000g08770	1.23325	0.000161896	VIT_11s0118g00420	2.93406	0.00213492
VIT_14s0066g00900	1.60908	0.000452828	VIT_10s0071g00870	2.14643	0.0154919
VIT_01s0011g05350	0.404016	0.0368152	VIT_02s0025g01220	5.26796	0.00372814
VIT_11s0016g02340	0.820089	0.00868897	VIT_12s0057g00690	0.667152	0.00894582
VIT_14s0030g01610	0.975103	0.00234988	VIT_07s0005g01060	5.44361	0.0220529
VIT_18s0001g09400	1.36346	9.96883e-06	VIT_00s0179g00340	6.68073	0.00742269
VIT_07s0005g06290	0.880279	0.0014526	VIT_08s0040g03300	0.419435	0.0157779
VIT_10s0003g05380	0.895436	0.0168026	VIT_07s0104g00960	3.33933	0.0459362
VIT_01s0011g06240	2.31128	0.030273	VIT_13s0064g01340	3.76769	0.00935072
VIT_12s0028g00530	2.86347	0.0191612	VIT_18s0072g00800	2.58391	0.00604595
VIT_12s0035g01210	0.69218	0.0123243	VIT_04s0044g00560	6.59363	0.00156958
VIT_18s0001g05810	0.46529	0.00745351	VIT_06s0004g01710	4.07329	0.00769523
VIT_14s0060g01170	0.722761	0.00117517	VIT_11s0037g00880	5.16701	0.048049
VIT_00s0386g00020	0.598969	0.00574763	VIT_07s0191g00180	1.36318	0.00161572
VIT_09s0018g01870	0.703297	0.0249992	VIT_16s0098g01170	0.481447	0.0119509
VIT_10s0116g00780	1.12617	0.00977823	VIT_10s0003g04670	0.762766	0.0317522
VIT_13s0156g00240	3.94366	3.47429e-06	VIT_01s0026g01550	0.907204	0.024318
VIT_03s0063g01930	2.31485	1.64663e-05	VIT_17s0000g05630	0.796043	0.0446336
VIT_04s0023g01610	1.99956	0.0109945	VIT_01s0011g03500	2.06447	0.037812
VIT_11s0065g01090	0.399304	0.030628	VIT_10s0003g00330	0.775434	0.03217
VIT_05s0102g00800	4.77343	0.022201	VIT_13s0067g00700	1.58283	0.0104364
VIT_02s0012g02120	0.509009	0.00987117	VIT_09s0002g01170	3.10627	0.0493049
VIT_17s0000g09350	0.36583	0.0357991	VIT_04s0008g05890	5.01519	0.0285743
VIT_07s0005g00980	0.756597	0.00113145	VIT_14s0068g00270	5.19389	0.00453427
VIT_13s0067g02130	0.781724	2.87601e-07	VIT_05s0020g03470	0.433491	0.0255942
VIT_12s0059g00280	2.85831	2.15412e-11	VIT_04s0008g05560	1.51951	0.0272127
VIT_01s0011g00780	0.515028	0.0418151	VIT_05s0020g01070	2.12899	0.00434443
VIT_14s0066g00270	0.440214	0.00702906	VIT_05s0020g04690	0.71219	0.00556002
VIT_18s0001g12470	0.694066	0.0011258	VIT_18s0001g08090	0.601859	0.0130408
VIT_02s0033g01120	0.742338	0.0255823	VIT_10s0003g01550	4.51886	0.0286035
VIT_04s0008g04160	3.32035	0.0205146	VIT_13s0067g02030	0.629016	0.0249266
VIT_00s0317g00050	0.433932	0.0437694	VIT_08s0058g00540	4.59131	0.0311304
VIT_14s0006g02690	0.485895	0.0312383	VIT_08s0007g01450	0.601711	0.00227969
VIT_01s0011g03870	1.32454	0.042358	VIT_00s0269g00150	1.93659	0.000262893
VIT_03s0063g00480	0.348576	0.0373585	VIT_05s0077g01430	0.28252	0.025004
VIT_13s0074g00450	0.925341	0.000218666	VIT_06s0004g07230	4.76837	0.03541
VIT_12s0178g00040	2.34857	1.08949e-44	VIT_07s0129g00660	3.57362	0.0102664
VIT_01s0011g06460	2.62709	0.0255373	VIT_03s0091g00310	1.97186	0.0113753
VIT_16s0013g01760	3.1284	1.06505e-10	VIT_18s0122g00780	0.981884	0.0117339
VIT_16s0013g01780	1.98997	4.55443e-11	VIT_05s0049g00930	2.42761	0.00038116
VIT_05s0049g00400	0.948401	0.0083334	VIT_05s0049g00940	1.35429	0.000308574
VIT_12s0057g00010	1.11648	0.00100766	VIT_00s0229g00190	2.51876	0.0149978
VIT_17s0000g06970	0.556551	0.00226737	VIT_09s0002g03780	0.804849	0.005033
VIT_07s0031g02840	0.87437	0.000683589	VIT_03s0063g01910	0.497843	0.0405513
VIT_11s0149g00120	0.465547	0.000567008	VIT_13s0019g00890	0.313475	0.0126743
VIT_09s0002g06890	4.70942	0.000293107	VIT_11s0016g00590	1.27419	0.0443921
VIT_16s0039g02350	0.631234	0.0438441	VIT_15s0021g00540	3.86832	0.0317173
VIT_18s0001g12800	0.798749	0.00109085	VIT_16s0022g00870	2.62708	0.00369299
VIT_13s0019g02390	0.573873	0.00641736	VIT_16s0022g00960	0.942345	0.0342308
VIT_00s0333g00050	3.73398	0.00748622	VIT_00s0323g00060	1.95112	0.00243323
VIT_04s0044g00040	1.68273	0.00184358	VIT_05s0094g00810	1.15001	0.0389903
VIT_17s0000g04880	6.68644	1.53627e-07	VIT_10s0003g00470	4.07512	0.0100863
VIT_06s0004g00970	1.52697	0.0200416	VIT_15s0045g01490	1.56805	0.015512
VIT_06s0004g00990	2.21773	4.4612e-11	VIT_10s0042g00090	2.1268	0.0166712
VIT_06s0004g01000	5.22456	1.55784e-09	VIT_00s1406g00010	0.362718	0.0128754
VIT_06s0004g00980	2.13995	0.000309802	VIT_04s0008g05600	0.45185	0.000777342
VIT_09s0054g00300	6.0379	0.00101501	VIT_14s0068g02150	1.83743	0.00510413
VIT_16s0050g01950	2.57702	0.0022231	VIT_09s0002g05080	1.87369	0.0289788
VIT_10s0071g00860	2.60098	2.51137e-05	VIT_11s0016g05050	0.85904	0.0198649
VIT_11s0118g00080	8.01279	1.29984e-12	VIT_12s0055g00910	0.87065	0.0254807
VIT_13s0158g00440	1.85216	0.0125282	VIT_17s0053g00590	0.485423	0.0180463
VIT_14s0068g02290	1.33597	0.00337203	VIT_19s0015g01150	1.08105	0.0312727
VIT_16s0013g01500	5.35919	0.0185432	VIT_08s0007g03090	3.42785	0.00788048
VIT_00s0316g00010	1.44869	0.000235081	VIT_09s0002g04480	2.77138	0.0180469
VIT_17s0000g07400	4.90101	0.0113066	VIT_18s0001g07550	1.85206	0.025204
VIT_14s0066g00750	1.18299	1.44984e-05	VIT_19s0014g05070	2.29831	0.00419711
VIT_14s0066g00760	4.08672	2.83456e-05	VIT_00s0532g00020	0.799953	0.0039846
VIT_14s0066g00780	1.10818	0.00374785	VIT_14s0066g01280	1.79125	0.0441526
VIT_09s0096g00010	1.60861	0.0416793	VIT_17s0000g03290	4.82093	0.00204311
VIT_07s0197g00130	1.05094	0.0229493	VIT_14s0030g01360	0.611993	0.00922148
VIT_08s0058g00100	5.13691	0.00809394	VIT_14s0128g00460	6.28008	0.00019072
VIT_03s0017g00560	1.09984	0.000253637	VIT_19s0027g00080	1.40537	0.0276942
VIT_08s0007g06900	2.64144	0.00673374	VIT_19s0090g01600	8.55659	0.000136037
VIT_12s0034g02560	3.5746	3.57981e-05	VIT_04s0023g03060	1.23653	0.0393994
VIT_12s0035g00010	2.43989	3.19062e-05	VIT_06s0004g03810	2.20618	0.00810707
VIT_19s0015g01400	0.259936	0.0480039	VIT_07s0005g00940	0.298841	0.0181137
VIT_01s0010g00610	3.02347	0.00028859	VIT_08s0007g05340	4.45779	0.00133069
VIT_16s0039g00520	1.65315	2.30045e-05	VIT_08s0007g08800	5.87605	0.00401512
VIT_01s0011g03440	1.23184	5.15722e-12	VIT_08s0040g02590	5.97628	7.55586e-05
VIT_07s0031g00470	2.51912	0.000366259	VIT_05s0029g00400	1.77114	0.0485253
VIT_01s0010g02690	2.25341	0.017796	VIT_05s0020g00620	4.28056	0.000337422
VIT_06s0061g01610	0.862708	0.0181793	VIT_05s0049g01350	2.45316	0.00291019
VIT_17s0000g04830	2.61791	0.0105375	VIT_03s0038g00350	2.74886	0.0014996
VIT_16s0039g01780	4.77174	0.00876446	VIT_18s0001g08700	3.89922	0.00507933
VIT_05s0077g00800	1.03159	0.0203179	VIT_06s0004g02540	5.89443	0.0038045
VIT_13s0064g00560	2.34671	0.000279559	VIT_14s0060g01180	0.553129	0.0486687
VIT_05s0077g00910	0.583928	0.00388275	VIT_07s0031g01040	3.9103	0.00444836
VIT_12s0028g03180	0.458219	0.00943738	VIT_04s0008g05490	0.810278	0.0381448
VIT_17s0000g00710	1.12083	4.15944e-05	VIT_17s0000g04910	0.427293	0.0420423
VIT_17s0000g00720	1.26185	1.57466e-10	VIT_16s0100g00290	1.46328	0.0391981
VIT_18s0001g07380	0.750621	0.00743342	VIT_13s0019g02160	5.54689	0.0464044
VIT_05s0094g00120	0.531995	0.00706912	VIT_13s0067g01970	2.9195	0.00836027
VIT_12s0028g01740	0.768865	0.00875013	VIT_18s0164g00100	0.931742	0.0113676
VIT_04s0023g03470	0.500553	0.0194461	VIT_06s0004g04050	5.53838	0.0430236
VIT_18s0122g00050	0.442554	0.00840546	VIT_08s0007g00680	5.06698	0.00623326
VIT_06s0080g01230	0.442741	0.0212052	VIT_04s0023g03040	3.9984	0.00405881
VIT_07s0005g01220	1.23341	7.19375e-06	VIT_07s0005g03030	3.88571	0.00254428
VIT_10s0003g00260	0.850703	0.00277397	VIT_13s0019g03780	1.55704	0.0387847
VIT_09s0002g00690	0.94037	0.000871103	VIT_06s0004g03330	2.09781	0.00469973
VIT_08s0217g00090	0.598028	0.0236845	VIT_07s0129g00330	1.32934	0.007378
VIT_08s0040g02090	0.509331	0.0332142	VIT_13s0067g01180	1.98199	0.01442
VIT_06s0004g03420	0.908786	0.0260572	VIT_11s0016g01470	0.675369	0.0414311
VIT_09s0002g00700	0.648	0.00126965	VIT_18s0001g08800	0.852942	0.032531
VIT_01s0011g00560	2.77534	0.000178537	VIT_13s0019g02040	0.608011	0.0492388
VIT_10s0003g00180	0.440402	0.0488751	VIT_16s0098g00720	2.01837	0.000504421
VIT_06s0004g02710	2.23515	0.0405529	VIT_19s0015g00620	5.26202	0.0391193
VIT_15s0046g03090	0.420196	0.0199925	VIT_08s0007g00830	0.776629	0.0249014
VIT_15s0046g03120	3.51009	0.00206348	VIT_08s0007g06560	2.55922	0.0162251
VIT_15s0046g03150	0.795623	0.00992858	VIT_01s0011g06080	1.48522	0.0130507
VIT_16s0022g00440	1.64758	0.0379216	VIT_12s0034g02570	4.54179	0.00437996
VIT_01s0011g05480	1.97793	0.000627514	VIT_14s0108g00280	2.89058	0.00129629
VIT_00s0642g00010	0.590174	0.0109629	VIT_14s0108g00340	4.08637	0.00110027
VIT_00s1034g00010	0.684347	0.0436247	VIT_07s0005g04100	3.46327	0.0468651
VIT_19s0015g00680	0.252504	0.0295002	VIT_10s0092g00590	1.33888	0.00182616
VIT_07s0005g06360	0.386244	0.0383752	VIT_09s0002g07610	5.32119	0.0113244
VIT_03s0063g02050	0.447835	0.0454937	VIT_09s0018g00440	3.55807	0.0173935
VIT_05s0049g00310	1.00691	0.000905656	VIT_11s0118g00090	2.92363	0.0257797
VIT_11s0016g01370	0.707989	0.0157584	VIT_12s0035g02090	0.998904	0.00354696
VIT_09s0002g01440	1.15545	0.000583835	VIT_05s0020g03030	3.14856	0.00393272
VIT_17s0000g07420	4.11263	3.30553e-05	VIT_00s2085g00010	0.606547	0.0415225
VIT_17s0000g07560	2.48875	1.03452e-19	VIT_11s0016g02900	3.62642	0.00366498
VIT_17s0000g07370	5.20954	4.70975e-06	VIT_04s0023g03070	1.97148	0.0376847
VIT_16s0098g00430	6.55282	8.705e-06	VIT_14s0066g02680	6.59936	1.46958e-05
VIT_08s0007g02110	2.43572	1.33154e-06	VIT_16s0050g01900	3.33285	6.47788e-05
VIT_11s0016g05410	0.513139	0.0118762	VIT_18s0072g00980	1.99953	0.0191097
VIT_09s0070g00560	1.03049	0.00721346	VIT_18s0072g00990	1.51292	0.00207072
VIT_16s0022g00240	1.67116	1.47864e-07	VIT_10s0042g00590	5.61999	0.0271343
VIT_16s0039g02300	1.7867	0.000989867	VIT_10s0042g00770	3.9273	0.00857047
VIT_16s0050g01980	2.24599	0.000407923	VIT_13s0067g03050	2.31583	0.00466138
VIT_19s0177g00220	0.527203	0.0380835	VIT_17s0000g09710	1.16871	0.000852956
VIT_12s0028g00940	2.05632	0.00389924	VIT_18s0001g08240	0.577984	0.0498387
VIT_05s0020g04110	0.818342	0.00172102	VIT_17s0000g04150	0.824796	0.019548
VIT_07s0031g02540	2.34935	2.45303e-07	VIT_12s0028g00320	2.94031	5.39212e-16
VIT_17s0000g05480	0.472984	0.000361971	VIT_13s0019g04140	3.15361	2.00761e-23
VIT_15s0046g02130	0.330451	0.0163814	VIT_17s0000g06350	1.80577	1.17775e-12
VIT_19s0015g00700	0.401026	0.0203662	VIT_08s0007g02190	0.538273	0.00179634
VIT_08s0056g00110	0.374954	0.0218676	VIT_18s0089g01170	1.28583	2.98185e-08
VIT_01s0182g00030	0.543969	0.0147771	VIT_12s0055g01110	1.1946	3.80064e-06
VIT_12s0057g01220	0.766161	0.00512987	VIT_10s0003g02890	2.98453	4.08174e-36
VIT_13s0067g00570	0.935194	0.0467364	VIT_10s0003g02900	3.16886	0.0384152
VIT_18s0089g00210	2.90097	8.23308e-06	VIT_19s0014g00160	2.76384	5.67105e-17
VIT_02s0025g01380	3.02456	7.01511e-12	VIT_19s0014g03660	1.44132	5.6004e-05
VIT_03s0038g00630	1.73513	0.018663	VIT_18s0072g00110	0.697384	0.0122456
VIT_07s0005g00740	6.32108	0.00256585	VIT_18s0041g02180	0.783202	0.00922105
VIT_00s0340g00050	2.11285	6.49314e-11	VIT_18s0041g02190	1.28495	0.0101515
VIT_00s0340g00060	2.66815	4.5806e-07	VIT_18s0001g09040	0.872736	0.00115529
VIT_00s2526g00010	1.77336	0.0361169	VIT_03s0180g00200	0.762752	0.0276392
VIT_12s0035g00280	0.349907	0.0337948	VIT_00s0630g00010	0.367879	0.0329648
VIT_18s0041g00680	0.930243	0.0299462	VIT_14s0171g00110	1.45099	0.00544857
VIT_06s0080g00390	0.613801	0.00510571	VIT_07s0104g00620	6.2427	0.0183317
VIT_04s0008g06640	0.600219	0.0272334	VIT_14s0083g00850	3.08393	0.0214529
VIT_07s0104g00790	0.964833	0.0124315	VIT_11s0016g03360	1.07345	0.0262111
VIT_18s0001g12720	0.786751	0.00433963	VIT_13s0064g01480	1.6851	0.00074526
VIT_03s0038g04600	0.509939	0.00292238	VIT_09s0002g01080	0.354391	0.0305688
VIT_04s0008g06800	0.894247	1.24204e-06	VIT_14s0060g01090	0.345924	0.0294903
VIT_04s0023g02610	1.03811	0.000346087	VIT_02s0012g00990	0.941703	0.0183787
VIT_15s0021g02470	1.08287	0.000131516	VIT_12s0142g00070	0.675971	0.0330869
VIT_06s0004g04590	1.14593	0.025522	VIT_07s0005g00100	0.707	0.0131306
VIT_12s0134g00550	0.839575	0.00172533	VIT_05s0051g00540	3.58618	0.00840169
VIT_16s0039g02210	0.865877	2.35074e-05	VIT_18s0001g10040	4.42923	0.0010489
VIT_04s0008g06880	0.357931	0.0440626	VIT_03s0063g00010	1.2758	0.0139363
VIT_11s0016g03140	0.77382	0.0343564	VIT_18s0122g00230	1.13612	0.0326956
VIT_00s0179g00370	3.74633	4.41647e-08	VIT_18s0122g00240	1.19448	0.027397
VIT_06s0080g00320	0.740902	0.0032341	VIT_03s0038g03530	1.23584	0.00691622
VIT_00s0317g00110	0.34063	0.0149427	VIT_06s0004g00590	1.02335	0.0471235
VIT_02s0241g00160	0.337554	0.0206516	VIT_14s0171g00400	3.39757	3.02274e-05
VIT_14s0081g00630	0.704122	0.000530424	VIT_15s0048g01240	0.57034	0.049255
VIT_05s0049g00090	2.43571	2.70444e-16	VIT_01s0011g05120	0.646105	0.0466207
VIT_02s0234g00130	1.92539	1.08704e-11	VIT_00s0615g00030	3.58326	0.00169276
VIT_16s0013g00970	2.12869	0.00251185	VIT_13s0019g00070	0.380692	0.0134423
VIT_18s0001g05890	4.50713	0.0338471	VIT_07s0031g00490	2.87514	0.0060791
VIT_00s0662g00030	0.750655	0.000104053	VIT_13s0084g00080	1.66977	0.0326602
VIT_00s0662g00040	0.746932	0.000172036	VIT_15s0046g02010	0.566855	0.0360775
VIT_06s0004g06110	0.365741	0.00958229	VIT_01s0011g04920	0.410504	0.044686
VIT_07s0005g00680	0.352928	0.0277982	VIT_18s0001g13190	2.09174	0.0306962
VIT_14s0068g00250	0.584015	0.000685605	VIT_18s0001g11240	6.62466	0.00422229
VIT_17s0000g07350	1.53332	8.80066e-11	VIT_04s0008g04490	0.907909	0.0176688
VIT_06s0004g07440	0.879162	2.51545e-06	VIT_11s0052g01560	1.0263	0.0194362
VIT_00s0317g00140	5.94503	1.04043e-07	VIT_12s0059g02180	4.9687	0.0026249
VIT_17s0000g06510	0.682506	0.00303736	VIT_14s0006g02260	1.90539	0.0218412
VIT_07s0031g00950	5.06285	0.00626082	VIT_02s0025g05110	2.27575	0.0021797
VIT_01s0150g00180	1.34759	0.00577839	VIT_16s0050g00910	3.81921	0.0294832
VIT_12s0057g01420	4.84487	0.0284686	VIT_15s0107g00270	1.05501	0.00562113
VIT_08s0007g08120	1.90512	0.000230412	VIT_04s0008g01720	0.417364	0.00181035
VIT_05s0062g00960	1.38491	0.0356337	VIT_09s0002g04240	2.48256	0.0224949
VIT_18s0122g01400	1.16636	0.0418327	VIT_14s0108g01510	0.439385	0.0449976
VIT_01s0150g00630	2.49269	0.0330542	VIT_03s0091g01120	2.0351	0.00547451
VIT_04s0008g05710	2.70773	0.030373	VIT_03s0091g01130	1.06211	0.0102571
VIT_00s0533g00050	0.894232	1.858e-05	VIT_16s0013g00210	5.03588	0.00735143
VIT_11s0016g04190	0.941791	0.0215501	VIT_15s0046g03430	2.63127	0.00315087
VIT_12s0028g03390	2.94413	0.0107217	VIT_16s0050g01190	3.97483	0.00259751
VIT_03s0063g01780	0.797473	0.000816817	VIT_18s0001g12480	0.261527	0.0492057
VIT_04s0008g02880	4.26675	0.00298599	VIT_17s0053g00040	2.01127	0.0272516
VIT_07s0031g02420	0.506024	0.00614334	VIT_17s0053g00380	2.24748	0.00148241
VIT_03s0038g02910	1.60885	0.0315907	VIT_11s0052g00630	2.9136	0.035908
VIT_08s0032g00150	0.830041	0.0405061	VIT_19s0014g02740	0.549486	0.0210081
VIT_00s2015g00020	0.73988	0.0131353	VIT_15s0048g00490	0.382855	0.0411992
VIT_17s0000g00940	2.68249	7.10166e-07	VIT_19s0014g03370	1.38286	0.00558741
VIT_13s0019g03860	0.489553	0.00354575	VIT_08s0007g08540	0.445571	0.0285316
VIT_09s0002g02480	0.503826	0.0304026	VIT_06s0004g06730	2.79124	0.0207221
VIT_13s0064g00970	0.345241	0.0186323	VIT_01s0010g03540	1.99026	0.0209435
VIT_11s0016g02110	1.52499	0.0496405	VIT_15s0048g00860	3.03135	0.036257
VIT_10s0003g05470	0.565038	0.0391161	VIT_16s0022g01820	3.09944	0.000733823
VIT_18s0117g00390	1.32673	0.0132887	VIT_00s0194g00260	0.578051	0.0315927
VIT_19s0015g00530	1.71238	0.0177767	VIT_07s0129g01080	7.96021	0.0416916
VIT_06s0004g03050	2.44258	0.0147739	VIT_04s0043g00290	6.27115	0.0139939
VIT_08s0040g01970	3.42326	0.00676852	VIT_04s0043g00300	3.49585	0.0250649
VIT_08s0040g02070	5.93031	0.00308127	VIT_03s0038g02370	5.16649	0.0294702
VIT_06s0004g04610	0.872174	0.0171346	VIT_11s0149g00130	3.30267	0.0279266
VIT_15s0048g01750	1.95564	0.0410683	VIT_00s0184g00040	3.38141	0.00131328
VIT_08s0032g00930	0.515683	0.0117648	VIT_01s0150g00390	4.55942	0.000143625
VIT_14s0068g00010	0.588792	3.40143e-05	VIT_10s0003g03080	1.74091	0.0308613
VIT_14s0068g00030	0.738035	2.64321e-06	VIT_04s0023g01320	0.963349	0.0222041
VIT_14s0083g01210	0.647884	0.0442359	VIT_01s0010g02430	2.80441	0.0287073
VIT_04s0008g01910	1.80255	0.018747	VIT_09s0018g01820	0.534726	0.00714562
VIT_10s0003g04880	0.5097	0.014079	VIT_07s0151g00500	0.479598	0.0450102
VIT_16s0050g00990	1.86889	0.0313208	VIT_12s0035g02190	6.38006	0.0435467
VIT_12s0035g02150	0.597935	0.0139305	VIT_14s0006g02900	0.365269	0.0410514
VIT_04s0008g00800	0.500437	0.0225981	VIT_01s0127g00710	0.577561	0.0100682
VIT_07s0031g01380	4.95941	2.22646e-07	VIT_13s0067g01550	0.551087	0.0277176
VIT_16s0098g00860	4.792	1.46224e-30	VIT_06s0004g07030	1.41871	0.0050757
VIT_07s0104g01250	0.953109	0.000475194	VIT_11s0016g03400	4.27568	0.00399414
VIT_07s0104g01260	1.12828	0.0243258	VIT_02s0154g00080	2.26545	0.00353608
VIT_02s0154g00160	2.61686	0.00146308	VIT_15s0048g02410	0.364603	0.0129014
VIT_19s0014g04660	1.6514	8.30077e-07	VIT_11s0016g02410	1.03349	0.0073788
VIT_02s0109g00310	0.516562	0.00773729	VIT_17s0000g04130	1.45882	0.000433724
VIT_09s0002g01090	2.1935	1.13053e-15	VIT_14s0108g01080	0.843763	0.0120294
VIT_13s0047g00210	8.52607	8.06941e-10	VIT_05s0077g00500	1.87431	0.034299
VIT_04s0023g03370	1.10031	0.000417447	VIT_05s0049g01010	4.64108	6.4215e-05
VIT_18s0001g14310	0.657175	0.0190382	VIT_09s0002g01670	6.17227	0.0102157
VIT_10s0003g02910	4.12372	0.0301122	VIT_08s0007g05030	0.636803	0.0383484
VIT_18s0001g13500	0.482897	0.00835149	VIT_04s0008g00620	4.2619	0.00882226
VIT_15s0046g01930	0.370391	0.0238978	VIT_11s0016g05650	3.14654	0.0493382
VIT_12s0059g02530	0.988984	0.000644473	VIT_14s0108g00830	0.747852	0.00360597
VIT_07s0005g06500	2.48727	0.020163	VIT_09s0054g01620	2.38677	0.00790371
VIT_09s0002g02880	3.73543	1.36186e-05	VIT_11s0016g03750	3.24156	0.00382171
VIT_09s0002g02990	6.60867	1.46779e-37	VIT_04s0008g03780	1.77301	0.00655861
VIT_09s0002g03010	4.34726	2.62899e-06	VIT_13s0067g02400	2.06088	0.0263712
VIT_09s0002g03020	3.649	0.00496399	VIT_08s0040g02400	2.13246	0.0199632
VIT_09s0002g03070	4.60083	0.0358386	VIT_04s0069g00870	0.321943	0.0260388
VIT_05s0102g00710	1.10744	0.000262563	VIT_01s0026g00630	5.53195	0.00383696
VIT_18s0089g01230	0.492294	0.0310998	VIT_14s0030g00710	0.465132	0.00817755
VIT_17s0000g03960	5.87201	1.15348e-21	VIT_14s0128g00020	0.429055	0.0276231
VIT_03s0063g00550	1.42877	0.0233477	VIT_01s0011g06500	1.42188	0.00545053
VIT_04s0008g03160	0.783113	0.0296345	VIT_15s0048g02430	6.0876	0.000382968
VIT_18s0001g01390	2.45963	0.00124307	VIT_02s0025g02960	3.57112	0.0219487
VIT_15s0048g00330	2.7464	0.0324222	VIT_18s0089g00040	2.94468	0.00654824
VIT_15s0048g00340	1.71522	0.000545133	VIT_13s0067g01490	0.610514	0.0228262
VIT_04s0023g03650	0.773787	0.0169609	VIT_08s0007g04550	1.41893	0.0179923
VIT_17s0000g06440	0.50159	0.0115541	VIT_19s0014g05430	1.74269	0.017455
VIT_10s0003g04120	0.616288	0.00901479	VIT_18s0122g01280	0.943273	0.00696803
VIT_01s0011g06470	7.48374	2.62308e-07	VIT_06s0004g01830	1.07442	0.0167336
VIT_04s0023g01120	1.29656	0.049062	VIT_02s0154g00260	0.713014	0.0295532
VIT_06s0004g07110	0.403384	0.0122448	VIT_01s0026g01570	1.33549	0.0047768
VIT_13s0064g01250	3.72946	0.0478514	VIT_18s0001g11280	3.99683	0.016264
VIT_19s0014g00980	0.584734	0.00409691	VIT_10s0003g02690	0.622415	0.00752663
VIT_03s0038g00490	0.768852	4.03797e-06	VIT_01s0011g01210	4.65651	0.0367561
VIT_11s0016g01160	1.69341	0.0250496	VIT_01s0011g02500	4.02618	0.0346129
VIT_04s0023g03170	0.697858	0.0142646	VIT_01s0011g02600	5.12126	4.67225e-06
VIT_04s0044g01330	0.60219	0.0025917	VIT_01s0011g02900	2.45656	0.0283857
VIT_15s0048g01530	1.35064	0.0447884	VIT_01s0011g03430	1.49735	0.00144458
VIT_17s0000g05360	2.14146	0.000776094	VIT_01s0137g00790	1.90971	0.000952113
VIT_08s0007g03430	3.67544	0.0172841	VIT_01s0146g00420	3.33176	0.0302065
VIT_07s0005g02370	1.93242	0.0294402	VIT_10s0003g03430	6.78355	0.0024319
VIT_07s0005g02380	1.18189	0.0232552	VIT_11s0016g00210	2.0719	0.00318892
VIT_07s0005g01920	3.89683	0.0164745	VIT_11s0037g00450	0.649621	0.038249
VIT_02s0025g03440	1.39581	0.0346126	VIT_11s0037g00940	0.742967	0.0418716
VIT_11s0016g03200	0.716752	0.000618786	VIT_12s0028g03120	5.48145	0.000582644
VIT_18s0157g00020	2.58661	3.23443e-63	VIT_12s0028g03790	1.2036	0.00552321
VIT_04s0008g04210	0.552238	0.0134016	VIT_12s0057g00210	2.35576	0.00555972
VIT_00s0357g00080	4.54391	0.000293049	VIT_12s0057g00950	1.2214	0.0110311
VIT_05s0029g00190	4.44945	0.018567	VIT_12s0059g01050	1.37748	0.0128267
VIT_11s0016g05560	0.462013	0.0146684	VIT_13s0019g03520	3.87495	0.0140883
VIT_12s0059g01320	1.35534	0.0253326	VIT_13s0019g04880	1.67144	0.00186724
VIT_18s0001g12390	1.78846	0.00324276	VIT_13s0064g00260	0.351665	0.00947025
VIT_08s0007g06000	0.951107	0.00223195	VIT_13s0067g02630	3.01978	0.0380789
VIT_13s0019g01180	0.981357	0.0136795	VIT_13s0106g00810	3.09929	0.0100287
VIT_19s0085g00810	2.97489	0.0265756	VIT_13s0158g00300	0.567796	0.0457823
VIT_03s0017g02240	3.27107	0.0295381	VIT_13s0158g00420	0.915293	0.00899662
VIT_06s0061g00100	5.30751	0.0207559	VIT_14s0060g00650	2.45375	0.00127126
VIT_15s0024g01440	1.41237	5.70692e-05	VIT_14s0060g01730	0.8348	0.00645827
VIT_12s0057g00940	0.480493	0.00150702	VIT_14s0083g00250	6.37036	0.00139095
VIT_12s0057g01030	2.28331	0.000582623	VIT_14s0083g00260	2.56915	0.00651425
VIT_18s0072g00080	0.900865	0.000504607	VIT_14s0083g00290	1.48969	0.0105759
VIT_06s0004g07960	0.519617	0.0494365	VIT_14s0083g00670	3.62415	0.0123401
VIT_07s0031g01860	0.428339	0.0213183	VIT_15s0046g01360	6.30459	0.0133063
VIT_13s0067g02970	0.332933	0.0438039	VIT_15s0048g00620	5.78079	0.00408803
VIT_11s0016g03010	0.531525	0.00591476	VIT_15s0048g00740	1.04952	0.0378601
VIT_01s0011g06600	3.14176	1.40376e-12	VIT_15s0048g02420	0.498045	0.0191091
VIT_08s0007g07400	0.55247	0.00259979	VIT_16s0098g01210	1.51637	0.0335799
VIT_12s0059g02260	0.27472	0.0297623	VIT_17s0000g03160	1.81819	0.011062
VIT_04s0069g00540	3.73366	0.0458226	VIT_17s0000g03780	1.18843	0.000547511
VIT_12s0059g02270	0.838065	1.87607e-06	VIT_18s0001g06700	1.3104	0.0389539
VIT_11s0037g00890	0.440728	0.0295011	VIT_18s0001g01460	4.60665	2.9594e-06
VIT_01s0011g02200	0.934798	0.000592822	VIT_18s0001g01500	4.30523	0.00161198
VIT_17s0000g01910	0.579564	8.45343e-06	VIT_18s0001g06400	4.83123	0.0101453
VIT_14s0006g00350	1.00338	0.000296125	VIT_18s0001g08080	0.820942	0.00521912
VIT_01s0011g03740	0.422391	0.0306235	VIT_18s0001g08760	0.489592	0.0316142
VIT_18s0001g08110	0.668113	0.00796768	VIT_18s0001g10610	1.615	0.000505871
VIT_01s0010g01680	1.08843	6.65241e-07	VIT_18s0001g10620	0.45712	0.0393589
VIT_10s0003g00390	1.21526	0.000156349	VIT_18s0001g10630	1.53613	0.000338275
VIT_12s0028g03010	0.942064	0.0161236	VIT_18s0001g10640	0.82356	0.00543912
VIT_14s0066g00960	0.507855	0.00328672	VIT_18s0001g12450	0.36831	0.0294414
VIT_18s0001g04600	0.55044	0.0239293	VIT_18s0001g12700	1.90632	0.0163645
VIT_13s0073g00520	3.05263	0.0399114	VIT_18s0001g13020	0.457521	0.044603
VIT_07s0005g04860	0.489156	0.0337679	VIT_18s0001g14640	0.842218	0.00612556
VIT_05s0102g00120	1.5792	0.0164926	VIT_18s0072g00360	7.14013	0.000699939
VIT_07s0005g00030	1.25926	7.53322e-06	VIT_18s0122g01250	2.08673	0.0192744
VIT_07s0104g01810	2.39527	0.0228647	VIT_19s0014g02390	1.26043	0.0141145
VIT_05s0049g01070	2.42117	0.0306724	VIT_19s0014g04780	1.5785	0.0155643
VIT_19s0093g00110	3.32979	0.0232418	VIT_19s0090g01360	2.10945	0.00253745
VIT_17s0000g02950	2.67786	0.000441364	VIT_19s0140g00230	2.07774	0.0120706
VIT_06s0004g05670	2.99215	6.38901e-17	VIT_02s0012g01370	6.2768	0.0174996
VIT_07s0005g04890	2.48704	8.88773e-14	VIT_02s0025g00870	1.24393	0.0269625
VIT_01s0026g01340	1.57752	3.04305e-06	VIT_02s0025g02100	1.12783	0.00202901
VIT_01s0026g01380	6.02255	0.000528026	VIT_04s0044g00290	4.21372	0.00949259
VIT_07s0005g00010	1.88822	0.000438209	VIT_05s0049g00790	3.52612	0.0455087
VIT_07s0104g01830	2.22644	0.00262991	VIT_05s0077g00540	5.00928	0.0317059
VIT_19s0093g00310	0.406259	0.00461286	VIT_05s0077g01910	1.55123	0.020277
VIT_08s0007g01400	1.76078	1.60425e-06	VIT_05s0102g00590	0.464007	0.0327687
VIT_08s0007g01410	1.7212	0.00782204	VIT_06s0004g00440	1.30197	0.00596283
VIT_00s0153g00050	1.53364	6.03789e-07	VIT_06s0080g00630	1.17121	0.00461104
VIT_08s0040g03040	0.89192	0.000379046	VIT_07s0141g01050	4.67578	0.0195109
VIT_08s0040g03100	0.626294	0.00178005	VIT_07s0151g00380	0.903386	0.0240164
VIT_01s0010g02460	1.72937	0.0134654	VIT_07s0005g00060	0.978418	0.0184576
VIT_17s0000g07450	0.967054	5.4252e-07	VIT_07s0005g02070	4.57642	0.000219435
VIT_01s0011g01990	0.982411	0.00722763	VIT_07s0005g02080	3.39666	0.00238134
VIT_04s0008g01300	0.3096	0.0325034	VIT_07s0005g04270	2.92872	0.00177561
VIT_11s0016g02280	1.39793	0.00202829	VIT_07s0005g06160	0.863698	0.0253797
VIT_08s0007g01850	1.24897	0.0210646	VIT_07s0130g00160	1.34806	0.0121756
VIT_14s0066g01050	0.858206	0.00326764	VIT_08s0007g08030	3.83244	0.00470521
VIT_18s0001g15580	1.05172	4.81989e-05	VIT_08s0056g01240	2.55097	0.00144314
VIT_01s0011g00750	2.76516	0.0201829	VIT_09s0002g00410	0.895011	0.00487783
VIT_07s0005g00410	0.921626	0.000254052	VIT_09s0002g02170	5.81137	0.0331505
VIT_11s0016g00220	2.8913	0.00112674	VIT_00s0181g00030	0.488839	0.0322724
VIT_05s0077g01280	2.97561	0.00382626	VIT_00s0187g00010	6.80904	0.000601511
VIT_08s0007g05100	1.49462	4.34537e-05	VIT_00s0187g00080	1.62129	0.000352178
VIT_13s0067g01890	1.57654	5.31082e-06	VIT_00s0187g00090	0.545805	0.0081111
VIT_02s0087g00330	1.70796	7.02228e-05	VIT_00s0415g00070	0.842659	0.0406559
VIT_09s0002g04880	0.497376	0.0442698	VIT_00s0580g00020	1.76819	0.0319933
VIT_14s0066g00350	0.625782	0.0431087	VIT_00s0780g00030	5.46534	0.000560755
VIT_06s0004g02690	3.27687	1.75287e-09	VIT_00s1955g00010	1.24515	0.0154641
VIT_14s0083g00690	0.649322	0.00141879	VIT_00s2512g00010	0.792664	0.00225394
VIT_18s0001g10580	1.41045	0.0125708	VIT_01s0011g00830	0.791913	0.0168764
VIT_00s0216g00020	0.512301	0.0178755	VIT_17s0000g01160	0.976544	0.0236312
VIT_18s0001g13670	1.59736	0.0195537	VIT_18s0076g00320	1.15231	0.0221965
VIT_04s0023g01140	0.953462	0.000361458	VIT_14s0066g01640	0.586303	0.0252453
VIT_15s0048g00540	0.476154	0.0140306	VIT_14s0066g01650	1.61097	0.00318583
VIT_05s0020g02890	2.43221	0.00219212	VIT_18s0001g03160	1.60778	0.00864113
VIT_10s0071g00320	1.19481	0.000732134	VIT_18s0001g03180	3.06534	0.019804
VIT_17s0119g00110	0.843725	9.08745e-05	VIT_01s0026g01590	0.516318	0.00771737
VIT_02s0025g03400	0.297138	0.0322842	VIT_03s0063g01970	2.34338	0.0015079
VIT_08s0007g03760	3.20511	0.0300542	VIT_10s0042g01250	0.318176	0.00912535
VIT_04s0044g00510	0.7538	0.000363334	VIT_09s0002g06900	3.84603	0.0307178
VIT_03s0017g00650	1.21308	0.000196383	VIT_03s0091g00160	4.42465	0.00222886
VIT_19s0027g00160	1.4255	0.0365487	VIT_01s0011g02810	0.277997	0.0330563
VIT_08s0007g08260	1.64406	1.21339e-09	VIT_10s0003g01460	2.19962	0.00733309
VIT_07s0104g01730	3.94239	0.0342694	VIT_19s0015g00550	1.15267	0.00374617
VIT_04s0008g00450	1.1143	0.000300018	VIT_14s0006g00300	3.36485	0.0468495
VIT_06s0004g05020	0.704094	0.00149367	VIT_18s0001g11310	2.07823	0.00629804
VIT_02s0025g01600	1.85821	0.0475704	VIT_07s0255g00020	1.6921	0.00177204
VIT_08s0056g00250	0.656506	0.0432184	VIT_13s0019g01410	1.05651	0.0447308
VIT_06s0080g01200	5.5016	0.00108634	VIT_06s0061g01070	0.678834	0.0357841
VIT_16s0098g00890	1.11572	3.96353e-08	VIT_10s0071g00940	0.750718	0.0476278
VIT_06s0061g00850	2.49097	0.00935222	VIT_03s0097g00510	0.778143	0.0274538
VIT_14s0108g00360	1.80679	0.0442777	VIT_18s0001g10740	5.1426	0.0201352
VIT_14s0066g02660	4.12616	0.0023473	VIT_01s0011g04400	2.76277	0.0266497
VIT_09s0054g00080	3.11906	1.47938e-05	VIT_10s0003g03870	0.699465	0.0492507
VIT_06s0004g00310	4.94072	0.00393626	VIT_01s0150g00140	1.27708	0.00716164
VIT_06s0004g00330	6.19749	8.29717e-05	VIT_02s0025g04250	1.96838	0.000658457
VIT_06s0004g00340	5.53991	0.000781525	VIT_02s0025g04310	4.11651	0.00650553
VIT_01s0010g03210	3.15131	1.01202e-15	VIT_09s0002g08090	0.64066	0.000753143
VIT_01s0010g03430	2.28875	0.0068822	VIT_02s0154g00240	0.940989	0.0311681
VIT_16s0050g00180	1.83864	0.00274121	VIT_17s0000g08520	0.291866	0.0259778
VIT_16s0022g00080	1.67098	1.75826e-08	VIT_12s0057g00560	0.823367	0.0187564
VIT_16s0050g01530	2.6738	0.00281757	VIT_18s0001g15660	3.54699	0.000198201
VIT_16s0050g01550	3.25557	0.000191939	VIT_18s0001g15650	1.15398	3.1211e-05
VIT_16s0050g00170	1.43234	0.0042989	VIT_18s0001g15640	0.7948	0.0239396
VIT_16s0050g00200	1.73563	0.00301711	VIT_14s0081g00050	2.43483	0.00393564
VIT_19s0014g05050	0.398725	0.0396969	VIT_03s0088g00810	6.99377	0.000480137
VIT_06s0009g01090	2.45455	0.00352801	VIT_14s0081g00030	1.23965	0.0104188
VIT_08s0032g00100	2.65954	0.0213565	VIT_14s0068g01540	0.784546	0.035819
VIT_13s0019g03170	0.569102	0.00038925	VIT_13s0019g04910	0.820349	0.0310096
VIT_04s0008g01490	1.44597	0.000861783	VIT_14s0219g00230	3.71827	0.0121841
VIT_12s0035g01910	1.42538	0.0179269	VIT_05s0051g00590	5.51584	0.000665034
VIT_13s0019g01430	1.86838	5.33729e-13	VIT_07s0005g05520	4.37885	0.000406136
VIT_16s0098g01580	1.19179	6.28506e-06	VIT_14s0060g01960	7.17268	0.000840855
VIT_02s0025g02140	0.767667	0.00045318	VIT_16s0098g01900	0.612991	0.0461581
VIT_06s0004g04470	1.08822	4.25044e-06	VIT_02s0154g00600	2.38931	0.0230614
VIT_08s0007g00130	1.22458	1.06564e-09	VIT_04s0044g01000	0.662441	0.0462871
VIT_00s0194g00030	1.05279	3.15369e-08	VIT_04s0044g01010	3.82231	0.00262049
VIT_00s1569g00010	0.768601	0.000394949	VIT_04s0044g01020	2.29743	0.0388475
VIT_00s2341g00010	1.3286	3.98252e-05	VIT_01s0127g00390	3.01795	0.00250762
VIT_02s0025g00280	2.71064	1.58899e-16	VIT_05s0049g01550	0.705278	0.0230482
VIT_12s0057g00670	0.418586	0.0125612	VIT_10s0003g05150	0.835489	0.007341
VIT_19s0090g00340	0.328958	0.0324134	VIT_16s0100g00270	1.00961	0.00344611
VIT_13s0073g00150	1.53043	0.042655	VIT_00s1677g00010	3.29474	0.000295877
VIT_18s0072g00490	2.79776	0.0470098	VIT_07s0129g00360	5.03101	0.00103992
VIT_07s0031g00670	0.366043	0.0129234	VIT_11s0016g03690	0.376911	0.0171347
VIT_10s0003g01770	0.685828	0.000616312	VIT_05s0049g01420	1.8597	0.0109699
VIT_12s0028g01410	0.432846	0.0260254	VIT_01s0011g05470	1.68801	0.00631858
VIT_04s0008g01110	1.25222	0.000808713	VIT_11s0016g01520	3.87337	0.011413
VIT_00s0179g00150	1.18909	0.000354675	VIT_11s0016g01640	4.39724	0.0431115
VIT_08s0007g08750	1.73607	6.51688e-08	VIT_08s0040g01710	0.859554	0.0192227
VIT_01s0011g05970	1.00534	3.9679e-05	VIT_19s0015g01670	1.00359	0.00707062
VIT_08s0007g03900	1.55783	0.00173758	VIT_01s0011g01920	4.40675	0.00976161
VIT_01s0011g04700	2.83935	0.00734379	VIT_16s0022g01430	1.43613	0.0107801
VIT_12s0057g01430	2.42809	2.4322e-05	VIT_01s0011g04160	0.740362	0.0327196
VIT_14s0128g00190	1.85357	0.00281087	VIT_01s0011g04170	1.01944	2.22777e-05
VIT_16s0050g01240	1.85455	1.98252e-07	VIT_04s0044g01210	0.421249	0.0175853
VIT_16s0050g01250	3.70934	1.01251e-19	VIT_02s0025g01610	0.793562	0.0368295
VIT_02s0025g00350	3.50466	5.17371e-12	VIT_02s0012g00620	0.760086	0.0247511
VIT_06s0061g00440	0.484414	0.00845733	VIT_00s1995g00010	2.25208	0.000207879
VIT_07s0005g00050	0.816657	8.5583e-07	VIT_00s2576g00010	1.65972	0.013545
VIT_00s2419g00010	2.56564	0.00028573	VIT_01s0011g02740	0.692959	0.00628623
VIT_14s0066g00880	2.73252	0.00571569	VIT_14s0108g00540	2.12197	0.0427629
VIT_11s0016g05300	0.504632	0.0408045	VIT_11s0103g00190	5.6187	0.00582315
VIT_11s0118g00420	2.18679	0.000898143	VIT_04s0008g05450	5.28863	0.00400966
VIT_02s0025g01220	2.76721	0.000944729	VIT_14s0066g01180	0.260005	0.0326384
VIT_07s0005g01060	2.30704	0.020738	VIT_09s0002g01730	0.666689	0.0384101
VIT_00s0179g00340	2.3948	0.00271552	VIT_17s0000g05700	0.71723	0.0232396
VIT_07s0104g00960	1.85218	0.00970413	VIT_03s0180g00020	0.446758	0.0404074
VIT_16s0098g01810	0.827269	0.0203998	VIT_08s0007g01560	5.11968	4.56075e-05
VIT_13s0064g01340	2.0031	0.0463033	VIT_16s0050g00400	3.49111	0.00022899
VIT_04s0023g03120	0.487629	0.0321385	VIT_04s0044g01410	0.264922	0.0308197
VIT_13s0019g00800	3.1069	0.0124833	VIT_19s0027g00200	0.384739	0.0279844
VIT_06s0004g04370	1.85579	0.00565353	VIT_18s0001g11710	1.8045	0.0447672
VIT_11s0037g00880	4.54002	0.00582622	VIT_10s0003g04490	0.398836	0.017604
VIT_04s0008g00880	2.41596	0.0316059	VIT_07s0104g01440	1.86034	0.00407484
VIT_13s0156g00260	0.379386	0.0372666	VIT_07s0129g00380	1.47379	0.00277595
VIT_10s0003g00380	1.38282	0.0336388	VIT_06s0004g03700	1.97417	0.0154599
VIT_01s0011g03500	1.40855	0.020131	VIT_07s0031g02390	0.980912	0.0326321
VIT_05s0049g01360	0.785104	0.0160889	VIT_17s0000g05060	3.028	0.0292522
VIT_01s0146g00400	0.822254	0.0129364	VIT_14s0060g00260	0.349211	0.00735442
VIT_17s0000g01080	0.460269	0.015108	VIT_12s0028g01110	0.614685	0.0307879
VIT_18s0001g09360	0.862461	0.0354434	VIT_11s0016g04910	6.54274	0.0078861
VIT_13s0067g00700	1.33889	0.0029467	VIT_06s0061g01560	1.14693	0.0179646
VIT_12s0059g01060	0.598714	0.00406557	VIT_02s0025g00740	5.97837	0.0264853
VIT_15s0046g01190	0.338453	0.0115413	VIT_02s0033g00260	2.13006	0.0297582
VIT_05s0102g01180	0.405483	0.0251186	VIT_19s0090g01530	0.72667	0.00408318
VIT_02s0025g04580	0.564116	0.000568296	VIT_18s0001g06610	1.07877	0.00306538
VIT_01s0011g06270	0.455273	0.0339157	VIT_12s0034g01140	2.26049	0.000736878
VIT_12s0028g03740	0.514636	0.027152	VIT_18s0001g06580	1.14446	0.0229334
VIT_02s0025g00130	0.32892	0.043138	VIT_05s0020g03130	1.30356	0.0209222
VIT_01s0146g00330	0.929162	1.91518e-09	VIT_18s0122g00320	0.937485	0.0058575
VIT_09s0096g00090	0.448744	0.0432997	VIT_06s0004g02720	1.40351	0.0136133
VIT_14s0060g02300	1.3522	0.00378417	VIT_08s0040g00970	1.55889	0.0190653
VIT_11s0016g04490	1.08068	0.000924196	VIT_14s0006g01610	1.81865	0.0240219
VIT_07s0005g02550	3.04847	0.0385874	VIT_14s0068g01620	2.12355	0.0154779
VIT_17s0000g06650	0.754072	0.00411727	VIT_05s0094g01300	2.91311	0.00945822
VIT_01s0011g02790	2.16643	0.000775778	VIT_18s0001g11860	0.516118	0.016604
VIT_07s0104g00890	2.26832	0.00120938	VIT_03s0063g02250	1.624	0.0201683
VIT_08s0058g00540	2.33731	0.00528806	VIT_19s0177g00070	0.571831	0.0447476
VIT_06s0004g05740	0.346825	0.0375722	VIT_11s0016g00110	1.33329	0.0101188
VIT_00s0269g00150	1.55169	0.000192466	VIT_11s0065g00460	2.62189	0.0368256
VIT_06s0004g05820	0.593903	0.00634239	VIT_06s0061g01300	0.462273	0.0218685
VIT_03s0097g00590	0.376794	0.0229461	VIT_15s0021g02050	1.18243	0.0105137
VIT_03s0180g00280	0.728958	0.00166209	VIT_02s0025g01350	4.63156	0.000818467
VIT_03s0180g00320	1.33622	0.000179757	VIT_08s0007g02800	2.35978	0.0279031
VIT_08s0040g01520	2.27575	0.0174109	VIT_03s0091g00450	2.29395	0.00504997
VIT_07s0104g00800	1.5256	0.000198437	VIT_07s0005g01430	2.52413	0.00701133
VIT_03s0091g00310	2.11142	6.57165e-05	VIT_00s0194g00330	2.18678	0.0113884
VIT_18s0122g00780	1.29846	8.3582e-06	VIT_06s0061g00970	3.03304	0.000667743
VIT_05s0049g00930	2.36704	6.27525e-08	VIT_04s0044g00860	4.09827	0.000184951
VIT_05s0049g00940	1.78927	2.78335e-09	VIT_01s0127g00540	3.70727	0.000301627
VIT_04s0023g02050	0.250306	0.047676	VIT_01s0127g00560	3.74529	0.000391495
VIT_05s0020g02200	1.39543	0.0402041	VIT_01s0011g03960	6.83102	3.53674e-05
VIT_08s0007g03690	0.766124	0.0377336	VIT_11s0016g01830	0.908495	0.0044971
VIT_00s0229g00190	1.0406	0.031957	VIT_11s0016g03830	0.813262	0.000506928
VIT_01s0011g06310	1.04638	0.0255962	VIT_18s0001g14690	2.16619	0.0429768
VIT_07s0031g00920	0.379771	0.0236141	VIT_03s0038g02400	2.49059	0.000902719
VIT_19s0014g00380	0.527334	0.0204496	VIT_06s0004g07070	1.83458	0.00256625
VIT_03s0063g01910	0.603087	0.0142276	VIT_07s0129g00910	1.07978	0.0314959
VIT_16s0098g01260	0.488764	0.00572017	VIT_08s0056g00100	0.986598	0.00265535
VIT_15s0021g00540	1.43049	0.0489505	VIT_00s0398g00060	1.9463	0.0334522
VIT_04s0044g01100	3.51231	0.00113975	VIT_00s0772g00010	1.28285	0.00162805
VIT_07s0031g01730	0.548203	0.00257008	VIT_00s1430g00010	0.768322	0.0269842
VIT_00s1364g00010	0.520132	0.0197941	VIT_18s0122g01260	0.742348	0.0465685
VIT_17s0000g05690	6.02176	0.00259914	VIT_08s0040g01580	0.770139	0.0183506
VIT_08s0040g01700	0.291302	0.0310378	VIT_18s0122g01270	0.629606	0.0113187
VIT_10s0003g00480	3.18047	0.000409425	VIT_11s0016g02150	0.318635	0.00440474
VIT_15s0045g01490	2.87263	0.0148682	VIT_19s0014g02670	0.308571	0.0398846
VIT_03s0038g04670	1.18241	2.85473e-05	VIT_07s0031g01920	1.49796	0.0207833
VIT_07s0031g03070	0.959416	0.0191237	VIT_18s0001g10310	1.2918	0.0418728
VIT_17s0000g05610	0.574943	0.0423054	VIT_07s0129g00870	0.893012	0.00820187
VIT_10s0042g00090	2.03059	0.00291393	VIT_07s0129g00970	1.0766	0.0167662
VIT_01s0026g00270	1.19702	4.72515e-05	VIT_16s0039g02400	2.20138	0.00162888
VIT_19s0015g00320	1.17296	0.000380074	VIT_10s0116g00440	0.286222	0.0364298
VIT_14s0068g02150	1.20149	0.0040674	VIT_18s0001g10470	0.608697	0.0333902
VIT_09s0002g05080	3.06694	0.000958719	VIT_07s0129g00960	0.89771	0.011788
VIT_01s0010g03320	0.569902	0.00645831	VIT_07s0104g01740	3.27031	0.011342
VIT_11s0016g05050	0.565208	0.0210472	VIT_00s0658g00020	2.6254	0.0252861
VIT_12s0055g00910	1.00115	1.22452e-05	VIT_01s0011g03910	1.70247	0.040748
VIT_16s0039g01470	0.671673	0.0027963	VIT_01s0150g00510	1.33088	0.00916354
VIT_06s0004g02980	0.860643	0.000250207	VIT_11s0016g03430	0.660414	0.0148008
VIT_06s0004g08290	0.572509	0.00811712	VIT_18s0001g09390	0.843685	0.0111763
VIT_04s0023g03250	0.30536	0.0301795	VIT_03s0091g00470	0.496733	0.0262715
VIT_08s0007g03090	1.50175	0.037594	VIT_04s0008g00740	2.21627	0.000227332
VIT_09s0002g04480	1.89448	0.00706745	VIT_05s0049g01290	4.868	0.000124309
VIT_08s0007g00340	2.63112	0.0189874	VIT_06s0004g06840	1.44644	4.75588e-06
VIT_18s0001g07550	1.37318	0.025562	VIT_00s0179g00110	0.379395	0.021511
VIT_14s0066g01280	1.60577	0.00627223	VIT_07s0005g02630	0.329019	0.0251371
VIT_15s0046g00220	0.728423	0.0396665	VIT_14s0060g00450	2.75064	0.00625182
VIT_16s0050g00670	2.88648	0.00505078	VIT_05s0049g01760	0.458346	0.0143362
VIT_17s0000g03290	2.46984	0.00132042	VIT_13s0019g02460	1.08371	0.0394414
VIT_14s0128g00460	2.61005	0.0153669	VIT_08s0007g02020	1.62853	0.000313137
VIT_19s0027g00080	1.71692	0.00206516	VIT_09s0002g04130	2.33349	0.0156336
VIT_19s0090g01600	3.31306	2.72404e-06	VIT_04s0008g01730	0.877271	0.04247
VIT_08s0007g05340	2.1495	0.0108556	VIT_16s0098g00900	1.69164	4.53409e-12
VIT_08s0007g08800	3.56027	0.0165052	VIT_06s0004g03650	0.407035	0.02378
VIT_08s0040g02590	3.29291	0.000115707	VIT_06s0004g03660	0.603161	0.00132161
VIT_00s0218g00050	1.67044	0.0136451	VIT_15s0048g02540	2.69903	6.60847e-51
VIT_05s0029g00400	1.44882	0.00971569	VIT_05s0020g00720	0.239995	0.0197109
VIT_03s0063g01120	1.52265	0.0099234	VIT_10s0003g01730	0.395961	0.00555409
VIT_05s0049g01350	1.49729	0.0142789	VIT_08s0007g07600	0.844705	0.00129667
VIT_03s0038g00350	1.71107	0.00518302	VIT_05s0020g02310	2.1058	0.0208244
VIT_18s0001g10090	0.869057	0.0165886	VIT_00s0274g00090	4.8786	0.0373361
VIT_18s0001g08700	2.50613	0.00922959	VIT_11s0052g00200	1.45217	0.0409213
VIT_06s0004g02540	3.90594	0.000779581	VIT_13s0067g00740	1.27107	0.0103696
VIT_06s0004g02550	7.61297	1.88346e-06	VIT_13s0067g00750	1.70333	0.00871147
VIT_14s0060g01180	0.440018	0.0152138	VIT_13s0067g00810	0.974021	0.0156646
VIT_07s0031g01040	5.03424	0.000269533	VIT_15s0046g02750	0.615318	0.0155455
VIT_06s0004g03550	1.07661	2.30007e-12	VIT_19s0027g01400	0.867897	0.0222827
VIT_14s0066g01240	1.85949	0.000240369	VIT_05s0102g00870	2.04802	0.0391292
VIT_02s0154g00350	1.35773	3.48153e-05	VIT_05s0102g01030	1.6247	0.0142186
VIT_13s0019g01920	3.70852	0.0265116	VIT_05s0102g01100	1.38437	0.0217712
VIT_13s0019g01930	4.57985	0.0250262	VIT_10s0071g00150	3.78379	0.000155819
VIT_13s0019g02150	3.62348	0.00316781	VIT_10s0071g00190	4.26028	0.0154238
VIT_13s0019g03360	1.70499	0.0104064	VIT_12s0057g01130	2.8601	0.0178854
VIT_18s0122g00690	5.35634	0.0062963	VIT_13s0064g00140	1.85113	0.00986902
VIT_18s0164g00100	1.09614	0.0145237	VIT_13s0156g00440	0.616459	0.0409957
VIT_06s0004g03760	2.55278	0.0027458	VIT_14s0030g00840	1.90149	0.00212948
VIT_00s0301g00150	4.99411	0.0193074	VIT_14s0030g00990	1.27172	0.00558338
VIT_07s0005g00660	1.15745	4.24007e-06	VIT_14s0030g01160	1.14818	0.0247465
VIT_06s0004g03330	1.36695	0.00203538	VIT_19s0027g01070	1.44487	0.00750476
VIT_01s0011g03530	5.32977	0.00600958	VIT_19s0090g00240	1.00225	0.0476669
VIT_14s0006g02950	1.73379	6.80151e-05	VIT_09s0002g06320	0.84101	1.98784e-05
VIT_12s0028g02400	1.5026	0.00990671	VIT_01s0026g01120	0.470776	0.0367789
VIT_14s0066g01710	1.22701	0.0202923	VIT_18s0089g00100	0.358512	0.0353711
VIT_02s0025g01200	0.531801	0.0321237	VIT_05s0029g00750	0.891089	0.0499464
VIT_13s0067g01180	1.23339	0.0263215	VIT_13s0067g00910	0.646762	0.0187367
VIT_11s0016g01470	0.915364	0.00825082	VIT_13s0064g00410	1.22789	0.0108703
VIT_18s0001g08800	1.34582	0.00159249	VIT_13s0064g01800	0.869433	0.0468616
VIT_13s0320g00010	2.01617	0.0148309	VIT_13s0074g00130	2.21077	0.00533248
VIT_13s0019g02040	0.832551	3.28454e-05	VIT_13s0139g00130	0.713435	0.00897532
VIT_19s0015g00620	2.65894	0.0215651	VIT_13s0158g00400	0.832981	0.0443661
VIT_04s0044g01990	0.674264	0.0488698	VIT_14s0030g00960	1.17945	0.0110868
VIT_08s0007g00830	1.48544	1.81219e-10	VIT_15s0024g00400	2.03823	0.0352478
VIT_08s0007g01230	5.26233	0.00127102	VIT_07s0197g00170	1.94744	0.00270703
VIT_08s0007g06560	3.47931	1.45676e-05	VIT_08s0007g08420	1.65335	0.00484147
VIT_01s0011g06080	1.45354	5.15553e-06	VIT_00s0515g00020	1.69579	0.0195113
VIT_08s0007g00810	4.85649	0.00217709	VIT_06s0004g04200	0.331611	0.0217583
VIT_12s0034g02570	2.52615	0.000194591	VIT_12s0028g02650	1.618	0.0240518
VIT_12s0035g00020	2.01008	0.000571577	VIT_16s0098g01220	1.05257	0.0103102
VIT_14s0066g02670	6.32639	7.79692e-05	VIT_07s0104g01120	3.72982	0.0274094
VIT_14s0108g00280	3.3446	3.9962e-24	VIT_11s0016g03640	3.10416	0.0149513
VIT_14s0108g00300	4.78578	0.0148855	VIT_12s0028g02630	2.42667	0.00237403
VIT_14s0108g00340	4.11825	3.45622e-14	VIT_00s0220g00080	0.173822	0.0419398
VIT_04s0079g00240	2.40372	1.08327e-10	VIT_04s0008g04050	2.55603	0.0150828
VIT_07s0005g04050	1.23891	0.018219	VIT_04s0008g04150	1.66228	0.0499095
VIT_07s0005g04100	2.82074	0.000806007	VIT_04s0008g04020	3.01745	0.00916902
VIT_10s0092g00590	1.5374	1.05916e-07	VIT_19s0014g00500	2.5291	0.0030107
VIT_09s0002g07610	4.75818	6.85553e-08	VIT_01s0011g04270	2.12693	0.0142978
VIT_09s0018g00440	4.94465	1.56028e-20	VIT_16s0022g01660	1.98014	0.0421823
VIT_11s0118g00090	3.69339	6.93149e-05	VIT_16s0050g01690	1.92457	0.00552574
VIT_12s0035g02090	0.79473	0.00147597	VIT_16s0098g00390	2.5015	0.0493722
VIT_04s0008g00320	4.43364	0.00382751	VIT_16s0148g00060	4.22136	0.00146202
VIT_05s0020g03030	2.13109	0.000167032	VIT_16s0148g00210	2.60315	0.000345542
VIT_05s0094g01270	1.42079	0.0296027	VIT_04s0008g02510	6.20283	0.00744131
VIT_00s2085g00010	1.00549	2.39516e-08	VIT_16s0050g00010	4.79312	0.0242974
VIT_11s0016g02900	2.52459	1.59746e-05	VIT_00s0388g00050	4.81675	0.0332583
VIT_04s0023g03070	1.39615	0.0457446	VIT_00s0658g00010	2.4482	0.0400234
VIT_14s0066g02680	4.45399	0.0116158	VIT_11s0052g01460	6.21384	0.0101412
VIT_16s0050g01900	2.60287	7.1754e-13	VIT_12s0057g00800	3.61068	0.000841121
VIT_18s0072g00980	2.92379	0.00147185	VIT_12s0057g00620	5.94376	0.0156346
VIT_18s0072g00990	2.26511	1.93438e-16	VIT_01s0026g00580	4.95993	0.0301103
VIT_03s0091g00560	1.27876	1.20178e-08	VIT_12s0055g00580	3.35371	0.00597413
VIT_10s0042g00590	6.54017	4.63558e-05	VIT_16s0050g02430	1.11609	0.00535805
VIT_10s0042g00700	3.15368	0.00792435	VIT_17s0000g02360	3.50886	0.000204882
VIT_10s0042g00770	6.05529	6.48326e-09	VIT_17s0000g02370	2.93341	0.00864463
VIT_10s0042g00610	2.26948	0.0345501	VIT_04s0043g00160	2.63756	0.0380929
VIT_12s0142g00780	4.40039	0.0478165	VIT_05s0062g01070	1.04033	0.0282955
VIT_13s0067g03050	1.48194	0.00783096	VIT_08s0040g00060	1.33188	0.0165929
VIT_14s0066g02250	0.319157	0.0068148	VIT_16s0098g00160	1.66488	0.0136262
VIT_17s0000g09710	1.91406	4.02257e-15	VIT_00s0388g00060	2.90333	0.00634706
VIT_03s0063g02600	0.453171	0.0460402	VIT_16s0039g01310	3.59996	0.000863077
VIT_02s0025g04720	1.00035	4.43824e-06	VIT_16s0050g01700	1.04448	0.0494632
VIT_01s0011g02960	1.58044	0.000109484	VIT_16s0098g00150	2.08032	0.0049553
VIT_17s0000g04150	0.636096	0.0135171	VIT_00s0388g00020	4.80653	0.0045421
VIT_12s0028g00320	3.17811	2.61333e-25	VIT_01s0011g03990	5.5761	0.0240484
VIT_13s0019g04140	3.83566	6.54845e-64	VIT_16s0098g00400	1.30199	0.0197977
VIT_15s0024g00040	0.268207	0.0469018	VIT_00s0203g00050	1.50814	0.0230227
VIT_17s0000g06350	2.75524	1.32497e-40	VIT_08s0056g01290	0.653466	0.0340241
VIT_08s0007g02190	0.62665	3.62952e-05	VIT_14s0006g02630	1.83333	0.0024297
VIT_18s0089g01170	1.78065	8.91402e-20	VIT_01s0011g05600	0.781425	0.030632
VIT_12s0055g01110	1.19588	7.40178e-12	VIT_14s0060g00460	1.66055	0.00994682
VIT_10s0003g02890	3.06633	4.6576e-45	VIT_16s0148g00070	3.73144	0.000273614
VIT_10s0003g02900	4.65361	1.15784e-05	VIT_07s0129g00920	1.36206	0.00432242
VIT_19s0014g00160	2.58305	3.41339e-35	VIT_18s0041g01350	0.425195	0.0254756
VIT_07s0005g02220	0.704673	0.042219	VIT_01s0010g01830	1.31235	0.00817953
VIT_19s0014g03660	1.80671	1.26317e-08	VIT_01s0010g01850	1.36765	0.00409301
VIT_18s0072g00110	0.402055	0.0304917	VIT_16s0050g02330	1.95965	0.000816069
VIT_13s0019g03280	0.851183	0.0157174	VIT_16s0050g02340	0.848886	0.0188742
VIT_04s0023g01040	0.369725	0.0173483	VIT_16s0050g02350	0.827473	0.00584728
VIT_18s0041g02180	0.690559	0.00108986	VIT_01s0011g00820	0.620364	0.00432522
VIT_18s0001g09040	1.01646	0.0247683	VIT_16s0050g00080	0.297351	0.0472985
VIT_03s0091g00040	2.31075	1.77441e-06	VIT_02s0025g03780	3.89139	0.00279798
VIT_03s0180g00200	0.901404	0.0385393	VIT_07s0031g00610	1.7974	0.0256411
VIT_10s0003g01040	4.52759	0.0162423	VIT_17s0000g07440	6.85354	0.000376049
VIT_13s0106g00320	4.59641	0.0308259	VIT_04s0008g02570	4.25215	0.0156325
VIT_14s0060g00680	0.951025	0.0396576	VIT_17s0000g03260	4.95541	0.00265537
VIT_19s0090g00660	1.94988	0.000213787	VIT_12s0028g03190	6.09416	0.00606446
VIT_09s0002g00510	2.26295	0.0134427	VIT_19s0014g03770	3.71548	0.000174537
VIT_14s0083g00850	1.88194	0.00544622	VIT_18s0075g00520	1.12722	0.0153165
VIT_11s0016g03360	1.21082	5.07407e-05	VIT_04s0044g01620	0.759172	0.0298505
VIT_14s0128g00780	2.10126	1.01709e-11	VIT_17s0000g09640	0.960306	0.00926793
VIT_13s0064g01480	2.44282	1.45028e-06	VIT_19s0085g01000	0.55622	0.0235778
VIT_01s0146g00380	0.922891	4.56334e-05	VIT_00s0780g00040	6.53571	8.3824e-06
VIT_01s0026g01060	0.591009	0.00967881	VIT_12s0059g00580	1.05304	0.0207647
VIT_18s0001g10040	1.80995	0.0442439	VIT_18s0001g00610	1.31844	0.00656339
VIT_03s0063g00010	0.99804	0.00463805	VIT_13s0019g02710	3.07112	0.0334132
VIT_09s0070g00480	2.5296	0.00163078	VIT_17s0000g08920	1.15404	0.0057824
VIT_04s0023g01080	0.571521	0.0361388	VIT_14s0068g02000	2.7971	0.0362051
VIT_18s0122g00230	1.28993	5.02114e-07	VIT_01s0011g04630	1.20624	0.006208
VIT_18s0122g00240	3.15791	3.51851e-19	VIT_17s0000g02150	1.59042	0.039341
VIT_03s0038g03530	1.72782	9.39626e-05	VIT_05s0020g03910	1.54362	0.00763055
VIT_18s0001g11300	1.09183	0.0202712	VIT_06s0004g05180	1.40367	0.00648048
VIT_00s0302g00020	5.32048	5.61412e-05	VIT_04s0023g00400	2.3516	0.0068602
VIT_01s0011g03180	0.502541	4.11724e-05	VIT_19s0014g02900	2.76574	0.00827295
VIT_14s0171g00400	3.61499	2.01393e-16	VIT_05s0020g02670	1.80321	0.005485
VIT_04s0008g03220	0.62901	0.0308686	VIT_14s0128g00120	0.618006	0.0310467
VIT_08s0058g01190	0.444997	0.0227885	VIT_00s0187g00160	2.94293	0.0175483
VIT_08s0058g00590	1.02263	0.000126764	VIT_10s0003g01920	0.75759	0.0047644
VIT_15s0048g01240	1.0413	0.000271354	VIT_10s0003g01940	2.33092	0.00328555
VIT_09s0018g00600	0.602812	0.0345369	VIT_10s0003g01990	1.73236	0.0171122
VIT_06s0061g00010	0.757416	0.00343205	VIT_10s0003g02000	1.22875	0.000997181
VIT_02s0025g02420	1.06433	0.0110453	VIT_12s0028g01350	0.698561	0.0166656
VIT_13s0067g02520	0.508908	0.0229355	VIT_19s0014g00520	2.96646	0.0271055
VIT_16s0098g01290	0.475267	0.0212395	VIT_19s0014g00810	1.58422	0.00287457
VIT_19s0014g01640	1.02366	6.76133e-05	VIT_19s0014g00830	0.565893	0.0480629
VIT_00s0615g00030	4.25003	2.00969e-14	VIT_00s0270g00130	0.840382	0.0159923
VIT_09s0054g00370	0.319292	0.043043	VIT_11s0016g04570	1.35926	0.0194412
VIT_11s0016g02970	2.10227	0.00993174	VIT_18s0001g05840	5.01407	0.000269816
VIT_01s0137g00600	0.382318	0.00636106	VIT_03s0063g01050	1.34385	0.0150608
VIT_04s0008g01310	0.338826	0.00658282	VIT_07s0104g01150	1.70528	0.0337442
VIT_07s0031g00490	2.38487	1.42064e-05	VIT_16s0050g02710	4.36216	0.000278601
VIT_13s0084g00080	2.31667	0.00677808	VIT_01s0011g01000	3.19587	0.0298306
VIT_06s0004g03540	0.612371	1.79663e-05	VIT_02s0012g02720	3.00752	0.0462406
VIT_15s0046g02010	0.480978	0.00277345	VIT_12s0035g01330	1.10644	0.00592826
VIT_17s0000g02570	0.598755	0.00160658	VIT_19s0014g05150	1.23892	0.0245302
VIT_12s0059g00870	1.84873	0.00251577	VIT_05s0029g00870	0.607207	0.0107122
VIT_18s0001g11240	2.95822	0.000315186	VIT_09s0002g03860	0.91094	0.00175594
VIT_11s0052g01560	0.645	0.0195973	VIT_09s0002g03980	0.421931	0.0328198
VIT_12s0059g02160	4.95183	0.0109985	VIT_09s0018g00480	2.33509	0.0133366
VIT_00s0225g00080	1.72104	0.0289292	VIT_14s0066g00730	0.480034	0.0233855
VIT_08s0032g01020	0.369294	0.0499697	VIT_07s0005g00170	0.666705	0.00620354
VIT_03s0038g02980	0.955288	0.0409839	VIT_03s0038g03710	0.357663	0.0202521
VIT_16s0098g00220	2.97812	0.00917336	VIT_11s0037g00950	0.791488	0.0106058
VIT_14s0108g01510	0.527574	0.000889218	VIT_18s0001g09730	3.20025	0.0129326
VIT_03s0091g01120	1.47271	0.00359625	VIT_18s0001g09820	3.61121	0.0455646
VIT_03s0091g01130	1.05684	1.96612e-09	VIT_00s0374g00020	3.88149	0.0227743
VIT_03s0091g01140	0.739147	0.00205004	VIT_00s0420g00040	1.10844	0.0229918
VIT_15s0046g03430	4.85184	5.90051e-05	VIT_00s2380g00010	1.08701	0.0176381
VIT_16s0050g01190	3.32775	1.53645e-24	VIT_12s0134g00300	1.57445	0.0155155
VIT_06s0004g05540	1.26536	0.0423446	VIT_12s0134g00380	1.15877	0.0176654
VIT_00s0218g00100	3.28233	0.0299971	VIT_12s0134g00390	4.5227	0.000244405
VIT_01s0011g02430	0.675925	0.00614729	VIT_19s0014g04470	4.23464	0.00125604
VIT_02s0025g02500	0.791725	0.000470599	VIT_19s0014g04630	3.17881	0.00112336
VIT_17s0053g00040	2.50224	5.63212e-05	VIT_19s0014g04640	1.49903	0.00545013
VIT_17s0053g00380	2.61172	1.17739e-05	VIT_02s0025g04360	0.939434	2.08913e-06
VIT_00s0211g00060	0.436733	0.0057595	VIT_12s0028g01640	3.20169	0.00120999
VIT_14s0066g01970	7.42141	0.00128306	VIT_12s0028g01650	3.60466	0.0226739
VIT_11s0052g00630	2.07257	0.0271748	VIT_13s0156g00620	1.21368	0.00515995
VIT_15s0048g00490	0.341595	0.0174313	VIT_13s0156g00630	1.10151	0.0132866
VIT_05s0029g01200	0.289877	0.02879	VIT_18s0166g00230	3.29447	0.0436807
VIT_07s0095g00760	0.323698	0.0132299	VIT_04s0044g00660	2.03126	0.0270891
VIT_15s0024g00070	0.975675	0.00233486	VIT_04s0044g00720	2.28686	0.00546315
VIT_19s0014g03370	0.771433	0.0278466	VIT_04s0044g00750	3.33453	0.00358416
VIT_14s0128g00330	0.578609	0.00101296	VIT_04s0044g00840	5.13595	0.0180418
VIT_08s0007g08540	0.509204	0.00051653	VIT_05s0020g03240	2.63626	0.0103607
VIT_01s0010g03540	2.06304	0.000790597	VIT_05s0020g03270	4.13015	0.0195272
VIT_15s0048g00860	3.89011	0.0297088	VIT_06s0004g01380	1.04919	0.00252771
VIT_16s0022g01820	1.97542	0.00949626	VIT_06s0004g01390	0.77425	0.0122023
VIT_07s0129g01080	2.31169	0.00926165	VIT_06s0004g01400	2.64335	0.00291604
VIT_04s0043g00290	2.73744	0.00894226	VIT_06s0080g00070	0.645986	0.0106587
VIT_04s0043g00300	3.16064	0.00866574	VIT_14s0066g01810	1.27312	0.0228036
VIT_17s0000g04870	0.701457	0.0138764	VIT_14s0066g01820	3.91849	0.00250514
VIT_11s0149g00130	2.0406	0.0301426	VIT_14s0066g01830	5.48954	0.00290132
VIT_00s0184g00040	1.97666	0.0135622	VIT_02s0025g04000	6.52396	0.012208
VIT_01s0150g00390	1.95636	0.00252172	VIT_02s0154g00400	0.327158	0.00350372
VIT_10s0003g03080	1.93746	0.00222773	VIT_04s0023g01380	1.62626	0.0450252
VIT_03s0063g02120	1.20442	0.0286268	VIT_16s0050g00950	0.378513	0.0499829
VIT_04s0023g01320	0.781987	0.00397668	VIT_15s0046g02200	0.300222	0.0259087
VIT_14s0128g00390	0.996035	0.00153172	VIT_10s0116g00400	0.378424	0.0450629
VIT_01s0010g02430	2.48853	0.0133772	VIT_05s0020g04880	2.69757	0.0061132
VIT_11s0016g01770	0.686652	0.000101467	VIT_18s0001g05020	0.532103	0.0439133
VIT_09s0018g01820	0.704074	5.67424e-05	VIT_13s0019g00300	0.612738	0.0256038
VIT_05s0020g03870	1.22185	0.000257626	VIT_16s0098g00420	3.6304	6.20225e-06
VIT_07s0151g00500	0.546867	0.00091592	VIT_18s0001g15550	2.32593	0.00347028
VIT_12s0035g02190	3.5457	0.00243371	VIT_01s0011g02030	1.6	0.0012007
VIT_07s0031g02240	0.549427	0.00260534	VIT_04s0008g05380	1.01953	0.0309522
VIT_19s0014g02980	1.24911	3.24772e-05	VIT_04s0008g05410	1.46683	0.0338928
VIT_18s0001g14440	2.14439	0.000258265	VIT_14s0068g01300	2.76499	0.00508962
VIT_00s0415g00030	0.459703	0.0197467	VIT_00s0388g00010	1.71548	0.0153599
VIT_03s0038g03570	4.34531	7.04772e-06	VIT_17s0000g03510	0.654845	0.0439061
VIT_04s0044g00220	1.9055	0.000206509	VIT_17s0000g03350	2.72842	0.0164515
VIT_17s0000g03500	0.372468	0.00836338	VIT_16s0050g01970	5.50326	0.0262799
VIT_13s0067g01550	0.619957	0.000512317	VIT_15s0048g02400	1.45522	0.000844216
VIT_06s0004g01810	0.451233	0.0185254	VIT_04s0008g00530	1.3339	0.0242703
VIT_11s0016g03400	2.71888	0.0136158	VIT_06s0004g01780	0.920111	0.00774487
VIT_05s0102g00450	0.736044	0.0231708	VIT_19s0014g04080	4.85003	0.0063567
VIT_16s0022g00680	1.32194	0.00250091	VIT_19s0014g04090	2.76977	0.0164283
VIT_02s0154g00080	1.91236	0.000842323	VIT_19s0014g04130	2.28097	0.00535481
VIT_11s0016g04080	1.62682	6.36863e-11	VIT_01s0011g03010	0.299762	0.0127328
VIT_08s0007g07420	0.401389	0.00179509	VIT_04s0044g01260	0.37585	0.0195598
VIT_10s0116g00500	0.546109	0.00145645	VIT_16s0050g01510	0.390732	0.0491849
VIT_10s0116g01760	1.58609	0.0011835	VIT_07s0129g00030	1.77486	0.0191573
VIT_17s0000g04130	0.89844	0.000115391	VIT_10s0092g00470	1.24036	0.000197857
VIT_02s0025g00320	2.32253	0.00757572	VIT_04s0008g05550	3.78893	0.0271233
VIT_05s0049g01010	3.89028	1.83688e-10	VIT_13s0019g04890	0.717954	0.0280389
VIT_05s0049g01020	5.67647	4.31074e-06	VIT_12s0028g01390	0.738312	3.69144e-08
VIT_12s0134g00480	3.09991	0.020115	VIT_17s0000g06860	0.759261	0.0275691
VIT_12s0134g00490	3.33655	0.0211193	VIT_02s0236g00130	0.746692	0.0194552
VIT_14s0066g02180	1.58536	0.00210668	VIT_02s0033g01370	1.14326	0.00150937
VIT_04s0008g01810	3.60517	0.00641221	VIT_05s0020g00930	0.93588	0.0486508
VIT_01s0011g04760	1.23282	6.71794e-05	VIT_11s0016g04690	0.971515	0.00658201
VIT_11s0016g02780	2.28375	0.000929102	VIT_05s0020g03200	2.02743	0.00551975
VIT_09s0002g01400	1.27391	0.0343556	VIT_18s0122g00470	0.956804	0.0405475
VIT_04s0008g01800	0.435638	0.045981	VIT_18s0001g08550	2.32927	4.6639e-06
VIT_07s0005g01950	1.68427	0.0014806	VIT_05s0020g01310	3.45854	0.00113298
VIT_13s0019g03370	0.400237	0.0311493	VIT_05s0020g02910	3.57164	0.000331189
VIT_09s0054g01620	1.7902	7.06306e-07	VIT_19s0014g03130	0.535718	0.0113584
VIT_07s0005g02730	0.864862	0.0224571	VIT_15s0024g00820	0.459826	0.0177991
VIT_07s0031g01930	1.13272	0.00223896	VIT_17s0000g04610	6.2768	0.0174996
VIT_11s0016g03750	2.84569	0.000434979	VIT_12s0059g01920	0.44142	0.0032772
VIT_04s0008g03780	1.48457	0.00307423	VIT_16s0022g00060	4.03196	0.00154108
VIT_17s0000g05370	0.327222	0.0223655	VIT_11s0016g00960	1.49169	0.00361647
VIT_13s0067g02400	1.40175	0.0312637	VIT_13s0047g00200	1.75894	0.0195368
VIT_06s0004g03400	1.4627	0.00194405	VIT_16s0098g01160	5.27693	0.0021968
VIT_13s0320g00070	1.42538	0.0188893	VIT_02s0025g02850	2.14342	0.0394652
VIT_11s0016g01900	0.529952	0.0212587	VIT_13s0019g02530	5.69806	0.00205656
VIT_13s0156g00310	0.494977	0.00125791	VIT_13s0019g02540	1.76128	0.00322219
VIT_14s0030g00710	0.45535	0.0173301	VIT_13s0019g02550	1.0712	0.0269277
VIT_14s0066g00360	0.860286	0.00115711	VIT_16s0098g00970	0.979458	0.0475866
VIT_07s0151g00140	1.16705	0.0193013	VIT_00s0204g00120	1.23044	0.0174659
VIT_05s0077g02340	0.644376	0.00499704	VIT_07s0005g00750	0.365878	0.0421094
VIT_11s0016g04970	0.421281	0.0324582	VIT_00s0181g00010	1.45121	0.0024508
VIT_04s0008g00180	0.802567	0.021946	VIT_14s0030g00260	0.961933	0.0262795
VIT_01s0011g06500	2.18912	2.12406e-09	VIT_01s0011g04980	1.15793	3.79292e-05
VIT_15s0021g00970	0.701306	0.000617779	VIT_04s0008g03300	1.58439	0.0218162
VIT_02s0012g00150	0.745598	0.00327225	VIT_05s0020g02020	0.261787	0.0319616
VIT_15s0048g02430	3.80887	0.000119997	VIT_03s0038g04720	6.5295	0.00367032
VIT_02s0025g02960	2.24025	0.000604396	VIT_04s0008g02770	5.48913	0.0133329
VIT_18s0089g00040	1.15576	0.0327329	VIT_14s0128g00440	3.34232	0.0193643
VIT_08s0007g04550	2.06116	3.76136e-06	VIT_12s0028g03330	5.40748	0.000615609
VIT_00s0301g00090	2.4086	0.000402635	VIT_04s0008g01360	5.19389	0.00454087
VIT_19s0014g05430	1.85188	1.44334e-07	VIT_11s0065g00130	0.728762	0.00721896
VIT_07s0104g00180	6.49738	5.55705e-05	VIT_10s0003g03910	0.45467	0.026475
VIT_14s0068g00780	0.573702	0.0185258	VIT_06s0004g03390	0.532166	0.0246267
VIT_03s0017g00660	1.68478	0.00384784	VIT_13s0106g00610	1.83479	0.00979757
VIT_13s0067g00260	0.638251	0.00423736	VIT_18s0001g00800	2.44459	0.0238989
VIT_14s0066g01590	2.2704	0.0100704	VIT_19s0027g01060	1.69663	0.00593847
VIT_07s0031g00460	0.547416	0.00751967	VIT_10s0003g05230	4.61355	0.0189217
VIT_18s0122g01280	0.910068	0.00266398	VIT_14s0066g02130	2.69679	0.00124687
VIT_18s0001g03910	1.19611	2.26812e-05	VIT_18s0001g14490	4.40258	0.0161566
VIT_12s0059g01240	0.453857	0.0374763	VIT_02s0025g04270	7.06664	0.0497142
VIT_01s0026g01570	1.44379	0.00191217	VIT_08s0007g00760	3.32421	0.000152776
VIT_18s0001g11280	2.02145	0.0234772	VIT_02s0025g04230	6.5159	0.0143162
VIT_01s0127g00070	0.989109	0.0178801	VIT_18s0001g03570	5.64946	0.0378178
VIT_10s0003g02690	0.343412	0.0121215	VIT_18s0001g14480	1.10583	0.0291677
VIT_01s0011g01810	1.22104	0.0273422	VIT_02s0025g04330	1.74927	0.0477254
VIT_01s0011g02500	2.74577	0.00449826	VIT_09s0002g04160	0.456614	0.026445
VIT_01s0011g02540	0.892858	0.029966	VIT_18s0001g00820	0.819552	0.000119171
VIT_01s0011g02570	4.15886	0.00494254	VIT_00s0335g00020	1.53895	0.0148014
VIT_01s0011g02600	3.7091	7.45101e-12	VIT_11s0065g00350	3.45465	0.00811359
VIT_01s0011g03430	1.27588	9.67022e-08	VIT_18s0072g00460	0.635756	0.00643761
VIT_01s0011g04840	0.502841	0.0123529	VIT_02s0012g01960	1.63081	0.0265488
VIT_01s0026g01900	3.60524	0.0471487	VIT_10s0042g00830	3.4916	0.0152042
VIT_01s0146g00420	4.9022	0.0409678	VIT_10s0092g00210	0.35786	0.0189481
VIT_10s0003g03340	2.66343	0.0159222	VIT_10s0116g00960	2.19559	0.0099842
VIT_10s0003g03380	3.23015	0.0306694	VIT_17s0000g07690	1.74439	0.00643414
VIT_10s0003g03400	2.48824	0.0101511	VIT_11s0016g02220	0.828892	0.0435714
VIT_10s0003g03410	3.25891	0.00458936	VIT_11s0149g00190	1.25307	0.026173
VIT_10s0003g03440	2.80921	0.0158395	VIT_17s0000g04740	5.99975	0.00369593
VIT_11s0016g00210	1.44643	0.00958567	VIT_05s0077g02330	2.57726	0.00274242
VIT_12s0028g03120	3.61664	1.83389e-05	VIT_15s0048g00370	1.28332	0.0151605
VIT_12s0028g03790	0.786841	0.00242731	VIT_15s0021g00980	0.263131	0.0440579
VIT_12s0028g03900	0.715409	0.00294808	VIT_15s0046g01840	0.308613	0.0235869
VIT_12s0034g01050	1.47885	0.0195712	VIT_16s0022g00660	1.80185	0.00515165
VIT_12s0034g01360	1.02141	0.00859352	VIT_00s0304g00080	1.55399	0.00114479
VIT_12s0035g00050	0.740263	0.00558011	VIT_18s0001g10410	0.553442	0.0193748
VIT_12s0057g00950	1.20207	6.19531e-05	VIT_07s0031g00590	0.950427	0.0111091
VIT_12s0059g01720	3.83842	0.0383707	VIT_18s0001g12770	1.43465	0.00745287
VIT_13s0019g01440	1.24826	0.000347934	VIT_04s0023g02070	0.290488	0.0117834
VIT_13s0019g03520	4.32088	0.000374905	VIT_02s0025g03220	0.600849	0.011653
VIT_13s0019g03530	4.85152	0.0249475	VIT_02s0012g01410	1.15046	0.0318446
VIT_13s0019g04880	1.37329	9.49931e-06	VIT_16s0039g01390	0.690831	0.01516
VIT_13s0019g05300	5.156	0.0112459	VIT_04s0008g05130	4.31378	0.0044515
VIT_13s0067g02630	4.15459	4.33599e-05	VIT_04s0008g05140	4.4503	0.0435488
VIT_13s0106g00690	1.65675	0.0475651	VIT_05s0020g03880	1.2528	0.006155
VIT_13s0156g00030	1.93525	0.0163375	VIT_13s0067g00840	2.56004	0.0309031
VIT_14s0060g00650	1.349	0.00192986	VIT_03s0088g00380	1.0465	0.0397734
VIT_14s0083g00250	7.00463	1.6425e-68	VIT_18s0001g08250	0.603256	0.0437443
VIT_14s0083g00260	1.31249	7.24994e-05	VIT_00s0373g00010	2.0478	0.00568698
VIT_14s0083g00290	1.17978	0.00716273	VIT_00s1322g00010	1.94969	0.00748979
VIT_14s0083g00670	3.17436	0.000293135	VIT_18s0001g14360	1.37455	0.0209694
VIT_15s0021g00730	4.50235	0.032366	VIT_02s0025g03540	1.64909	0.00157358
VIT_15s0024g01170	0.690192	0.0193634	VIT_02s0025g03680	2.67015	0.00339996
VIT_15s0048g00620	6.35358	3.82171e-06	VIT_12s0028g03210	0.940361	0.0445174
VIT_15s0048g00740	0.957116	0.00220294	VIT_01s0150g00330	3.59498	0.00441793
VIT_16s0098g00600	2.14596	5.96925e-12	VIT_18s0001g12620	1.86893	0.000236876
VIT_16s0098g01210	1.16662	0.0106019	VIT_03s0063g00180	0.726619	0.0449426
VIT_17s0000g00640	5.05821	0.00804739	VIT_14s0066g00160	0.811092	0.0493412
VIT_17s0000g03160	2.07857	0.00014075	VIT_14s0219g00210	4.67506	0.0430042
VIT_17s0000g03780	0.667116	1.20823e-05	VIT_06s0061g00070	4.39289	0.0177667
VIT_17s0000g05720	2.77551	0.00793515	VIT_07s0031g00160	0.76171	0.0336247
VIT_17s0000g05730	2.99559	0.0040154	VIT_02s0012g01340	0.617258	0.0172014
VIT_17s0000g09800	2.63498	0.00122597	VIT_05s0062g00720	0.49715	0.0416429
VIT_18s0001g01460	2.32403	6.59833e-05	VIT_05s0062g00740	0.490382	0.0268988
VIT_18s0001g01500	3.57084	1.10867e-07	VIT_02s0025g04210	2.34482	0.0179135
VIT_18s0001g06400	5.74992	6.50819e-10	VIT_12s0055g00020	1.33833	0.00774921
VIT_18s0001g06560	0.884772	0.0206421	VIT_05s0062g00350	1.84752	0.0075756
VIT_18s0001g08760	1.39163	1.05488e-05	VIT_05s0062g00710	2.18076	0.00582353
VIT_18s0001g12700	1.23939	0.0312017	VIT_11s0016g05710	0.713288	0.0246317
VIT_18s0001g14640	0.92748	0.00168422	VIT_11s0016g02420	0.390317	0.0471056
VIT_18s0001g15380	0.523872	0.0206334	VIT_01s0011g01420	0.880169	0.0121614
VIT_18s0072g00090	1.39003	0.0140441	VIT_00s0218g00170	0.961376	0.00119871
VIT_18s0072g00360	3.28415	0.00119691	VIT_04s0069g00990	6.41109	0.041918
VIT_18s0072g00510	1.90637	0.0315489	VIT_00s0304g00020	2.65417	0.0114183
VIT_18s0072g00530	4.12939	0.0103528	VIT_17s0000g04980	3.36632	0.00678714
VIT_19s0014g03650	3.24781	0.0046924	VIT_06s0004g05730	0.438911	0.0486724
VIT_19s0015g00490	2.83205	0.00016718	VIT_01s0010g00760	3.50323	0.0494743
VIT_19s0085g01010	0.681943	0.0298336	VIT_01s0010g03890	0.501505	0.0236992
VIT_19s0140g00230	2.32733	0.000101533	VIT_01s0010g03960	0.831063	0.0112582
VIT_02s0012g01130	0.489708	0.0227028	VIT_01s0011g04190	1.64365	0.00234134
VIT_02s0025g01150	0.901446	0.0459765	VIT_01s0026g01090	0.4746	0.0385893
VIT_02s0025g01320	0.520461	0.00779155	VIT_10s0003g00210	1.51068	0.0114424
VIT_02s0025g02100	0.590557	0.014651	VIT_10s0003g00220	3.33136	0.00746977
VIT_03s0088g00270	0.770078	0.0237791	VIT_11s0016g02260	0.688739	0.0319221
VIT_03s0088g01080	1.4636	0.00888454	VIT_11s0103g00520	1.74685	0.00251394
VIT_03s0091g00420	2.69039	0.00381043	VIT_12s0035g02120	0.533426	0.0425084
VIT_03s0097g00240	1.36129	0.0339146	VIT_12s0059g02240	3.5231	0.0192491
VIT_04s0008g00700	0.928186	0.0218656	VIT_13s0019g01200	2.42827	0.00233868
VIT_04s0008g07230	5.32892	0.00406181	VIT_13s0019g03630	1.3919	0.0269854
VIT_04s0044g00290	3.69948	0.000443784	VIT_13s0067g03040	0.671599	0.0367023
VIT_05s0020g01900	0.658542	0.00931765	VIT_13s0156g00150	1.20292	0.0109281
VIT_05s0077g01910	1.47413	0.00518686	VIT_14s0006g01600	1.38987	0.000764165
VIT_05s0102g00190	1.93559	9.15988e-08	VIT_14s0030g00020	4.32065	0.0370708
VIT_05s0102g00600	0.914446	0.0164651	VIT_14s0030g01700	0.940412	0.0392495
VIT_05s0102g00620	2.69586	2.2202e-20	VIT_14s0030g01750	5.72334	0.00620416
VIT_05s0102g00660	1.11889	0.0285086	VIT_14s0036g01120	4.92998	0.0405005
VIT_05s0124g00080	0.812623	0.0222235	VIT_14s0060g00990	0.781217	0.00304443
VIT_06s0009g03390	1.6892	0.0386938	VIT_14s0066g02610	2.15342	0.00797831
VIT_06s0061g01500	1.7317	0.0294746	VIT_14s0083g00230	0.725828	0.0119197
VIT_07s0005g00780	2.82986	0.0400798	VIT_14s0083g00410	2.61121	0.0232373
VIT_07s0005g02070	2.93178	4.12365e-23	VIT_15s0046g03420	3.92381	0.0184837
VIT_07s0005g02080	2.22642	2.38493e-15	VIT_16s0013g00120	4.84561	0.000350394
VIT_07s0005g04270	2.38926	0.000755744	VIT_16s0039g02820	3.29799	0.0181679
VIT_07s0104g00650	4.61604	0.00056935	VIT_16s0050g01650	3.28822	4.4986e-06
VIT_07s0129g00560	2.45717	0.0449632	VIT_16s0050g01890	3.10558	0.00291623
VIT_07s0130g00160	2.00461	8.51205e-11	VIT_16s0050g01990	1.3207	0.00628633
VIT_08s0007g00270	1.08159	0.0315729	VIT_16s0100g00740	0.975074	0.00152985
VIT_08s0007g05270	1.86102	8.16166e-05	VIT_17s0000g02110	3.48588	0.00262588
VIT_08s0007g05840	1.39363	0.00585289	VIT_18s0001g08420	0.536131	0.02992
VIT_08s0007g06220	1.23885	0.00146718	VIT_18s0072g00270	4.01132	0.0430317
VIT_08s0007g07330	3.38937	0.000541361	VIT_02s0025g04200	1.51521	0.0124081
VIT_08s0007g08000	1.53874	0.0361853	VIT_02s0236g00100	1.47026	0.00685158
VIT_08s0007g08020	2.6555	0.00640168	VIT_02s0236g00120	1.4848	0.0387749
VIT_08s0007g08030	2.90235	0.000182184	VIT_02s0241g00020	0.845655	0.0471153
VIT_08s0040g01820	0.925218	0.0224587	VIT_03s0017g00690	5.24567	0.0284653
VIT_08s0056g01240	1.62608	0.00289095	VIT_03s0088g00490	6.37469	0.0072868
VIT_09s0002g00410	1.43418	1.3198e-09	VIT_04s0008g05860	0.833068	1.25482e-09
VIT_09s0002g06400	1.55486	0.0265908	VIT_04s0044g01760	2.24834	0.0147773
VIT_09s0054g00110	4.48822	1.48519e-05	VIT_05s0049g01050	4.3027	0.015631
VIT_00s0125g00200	1.54675	0.0120771	VIT_05s0049g01720	6.48257	0.000854327
VIT_00s0187g00010	5.68576	1.09183e-15	VIT_06s0004g04620	0.753889	0.000841036
VIT_00s0187g00020	2.53317	0.0263994	VIT_07s0005g03370	1.66134	0.00074486
VIT_00s0199g00040	1.00583	0.0296729	VIT_07s0151g00800	0.770108	0.0180671
VIT_00s0233g00010	3.81308	0.0186426	VIT_08s0007g02370	1.56135	0.00473221
VIT_00s0301g00060	0.839247	0.0266284	VIT_08s0007g05180	0.904598	0.00307309
VIT_00s0415g00070	0.939273	0.00240758	VIT_08s0040g00480	3.79693	0.0247722
VIT_00s0780g00030	5.29406	5.36695e-12	VIT_09s0002g08680	3.65281	0.000514892
VIT_00s0802g00010	0.459216	0.0478539	VIT_00s0434g00060	0.61383	0.0120588
VIT_00s1194g00020	1.70341	2.26887e-05	VIT_00s0682g00050	2.82746	0.0131737
VIT_00s1955g00010	1.08635	0.000392488	VIT_00s0753g00010	1.0776	0.0242557
VIT_00s0211g00040	1.42103	0.0354361	VIT_01s0010g00510	1.0264	0.0475345
VIT_17s0000g01160	0.843842	9.36206e-05	VIT_01s0010g02240	5.80289	0.0185295
VIT_17s0000g05470	0.789733	0.0184376	VIT_01s0010g02810	0.593206	0.030562
VIT_03s0063g01150	0.880534	0.000404144	VIT_01s0010g03060	1.29135	0.0445459
VIT_18s0001g03160	1.52373	0.00325152	VIT_01s0010g03870	2.96605	0.00565741
VIT_02s0025g03180	0.606412	0.0485699	VIT_01s0010g03980	1.08523	0.00972839
VIT_04s0044g00310	0.654207	0.0141916	VIT_01s0011g03330	0.960382	0.0207928
VIT_14s0060g01910	0.487861	0.00896349	VIT_01s0011g03850	2.18516	0.00637612
VIT_01s0026g01590	0.441397	0.0031078	VIT_01s0011g04620	1.01394	0.0179585
VIT_03s0063g01970	1.09493	0.00687828	VIT_01s0011g05340	0.887757	0.0236397
VIT_02s0012g00140	2.05832	0.00217826	VIT_01s0011g05520	0.524911	0.00289724
VIT_10s0042g01250	0.316094	0.0275443	VIT_01s0026g00030	3.60832	0.0124605
VIT_01s0011g05950	1.27431	0.00909978	VIT_01s0026g01250	2.92548	0.0139061
VIT_10s0003g00150	0.43596	0.0344712	VIT_01s0137g00390	5.70196	0.0354816
VIT_09s0002g06900	9.23026	1.6032e-06	VIT_01s0137g00740	0.948252	0.0031982
VIT_03s0091g00160	7.02439	1.89912e-53	VIT_10s0092g00640	0.667167	0.0170994
VIT_10s0003g01460	1.02473	0.048897	VIT_10s0116g01720	1.54681	0.00034132
VIT_16s0050g01840	0.538553	0.0090054	VIT_11s0016g01450	5.48112	0.0143222
VIT_11s0016g02300	0.534369	0.0215949	VIT_11s0016g03500	0.476921	0.0287482
VIT_17s0000g01400	1.14991	0.000184602	VIT_11s0037g00560	0.986242	0.0311966
VIT_17s0000g01410	1.13583	0.0049444	VIT_11s0052g00370	2.23404	0.0404414
VIT_00s0742g00030	0.660056	0.0170577	VIT_11s0118g00770	4.86411	0.0118347
VIT_19s0015g00550	0.701399	0.00419518	VIT_12s0028g02110	1.16968	0.0258612
VIT_02s0025g04840	0.402981	0.0174638	VIT_12s0028g02440	4.88323	0.000253412
VIT_17s0000g02050	1.93067	0.00133362	VIT_12s0035g00790	3.12325	0.049954
VIT_12s0057g01110	1.17201	0.0224339	VIT_12s0035g01220	0.732256	0.0219974
VIT_10s0003g02820	1.18027	0.0293427	VIT_12s0035g01340	4.14153	0.00792437
VIT_10s0003g02830	1.34575	0.00651257	VIT_12s0057g00240	5.99284	0.0034972
VIT_05s0077g00620	0.629469	0.0177783	VIT_12s0057g01510	6.16071	0.0411722
VIT_18s0001g11310	1.62374	0.00172252	VIT_12s0059g02290	1.22058	0.0390024
VIT_05s0051g00660	2.10039	0.0165781	VIT_12s0059g02320	0.492788	0.0149103
VIT_11s0118g00490	0.720364	0.0484308	VIT_12s0059g02730	0.905268	0.0324933
VIT_06s0061g01070	0.563382	0.027135	VIT_13s0064g00380	0.642005	0.0270822
VIT_03s0097g00510	1.95053	3.70129e-13	VIT_13s0064g00950	5.0104	3.96366e-05
VIT_02s0025g02390	0.742228	0.00480116	VIT_13s0067g01930	1.55718	0.0191846
VIT_10s0116g00550	0.589156	0.000358061	VIT_13s0067g02050	0.533639	0.0192248
VIT_11s0016g03320	0.558512	0.0016406	VIT_13s0067g03020	1.28115	0.0457752
VIT_13s0019g04410	0.256203	0.040119	VIT_13s0067g03220	0.921972	0.0483182
VIT_08s0105g00430	1.81737	7.31117e-06	VIT_13s0101g00100	1.01433	0.0416664
VIT_13s0067g01120	0.660883	0.00311946	VIT_13s0101g00520	1.36936	0.0387809
VIT_11s0016g00130	0.969987	0.000691652	VIT_14s0036g01060	0.898644	0.0236162
VIT_16s0050g01430	2.27486	8.39896e-06	VIT_14s0036g01450	1.10803	0.028215
VIT_01s0150g00140	0.777722	0.0137449	VIT_14s0060g02250	0.719364	0.0353754
VIT_02s0025g04250	6.26639	2.21606e-13	VIT_14s0066g00130	2.14061	0.0166438
VIT_02s0025g04260	7.26375	1.03367e-11	VIT_14s0066g00610	0.721267	0.0027783
VIT_02s0025g04310	8.85932	7.10417e-09	VIT_14s0066g01300	1.03378	0.0214472
VIT_06s0004g07900	2.77487	0.021486	VIT_14s0066g01570	2.25475	0.0117033
VIT_19s0090g00470	0.524436	0.0438163	VIT_14s0083g00370	2.35586	0.00280711
VIT_00s0250g00090	3.18686	0.00952672	VIT_14s0108g00930	2.21576	0.00332221
VIT_03s0063g01310	1.10125	0.000389757	VIT_14s0108g01630	3.06619	0.0145581
VIT_18s0122g00680	1.22291	0.0367403	VIT_14s0219g00090	4.0402	0.0287255
VIT_18s0001g03790	0.448903	0.018287	VIT_15s0048g02220	1.54497	0.0257799
VIT_02s0154g00240	0.887786	0.0297606	VIT_16s0098g01240	1.01117	0.0115619
VIT_06s0004g04930	0.503128	0.00703746	VIT_17s0000g01360	0.69356	0.00415883
VIT_05s0020g00890	1.37419	1.29208e-11	VIT_17s0000g03670	0.94265	0.0147484
VIT_08s0007g04380	0.6057	0.049623	VIT_17s0000g04340	0.677266	0.0337134
VIT_01s0127g00490	0.833633	2.22362e-05	VIT_17s0000g05830	6.84899	0.00989761
VIT_13s0019g02230	0.373136	0.0168272	VIT_17s0000g06750	1.67984	0.00527483
VIT_04s0023g02450	0.286359	0.0403646	VIT_17s0000g07840	0.864653	0.00535642
VIT_12s0057g00560	0.430776	0.0365683	VIT_18s0001g05700	0.958443	0.0425359
VIT_10s0116g00830	0.590103	0.0401114	VIT_18s0001g00040	7.08228	0.000246786
VIT_18s0041g00430	0.477594	0.0452378	VIT_18s0001g00170	0.884509	0.0212001
VIT_18s0001g15660	3.04473	0.000963743	VIT_18s0001g01080	1.11681	0.00934322
VIT_07s0005g00930	5.53312	0.00148566	VIT_18s0001g05480	0.517195	0.0161041
VIT_18s0001g15650	0.760728	0.00602392	VIT_18s0001g06600	1.8359	0.0450583
VIT_03s0088g00890	4.37795	0.000208534	VIT_18s0001g09260	0.645501	0.0227275
VIT_03s0088g00910	4.98457	0.0498748	VIT_18s0001g11350	0.382639	0.0450477
VIT_18s0001g15640	0.585009	0.0133927	VIT_18s0001g11950	2.8277	0.0465087
VIT_19s0014g01180	2.62615	0.0194441	VIT_18s0001g11970	0.690349	0.0157945
VIT_14s0081g00050	6.71246	5.12952e-13	VIT_18s0001g12300	2.17265	0.0106983
VIT_11s0052g01620	4.30067	1.55157e-06	VIT_18s0001g14410	0.459341	0.0386671
VIT_03s0088g00810	7.57755	4.09073e-34	VIT_18s0001g15120	3.40667	0.000356962
VIT_03s0088g00710	8.56789	1.80782e-09	VIT_18s0001g15220	3.16255	1.15725e-05
VIT_14s0081g00030	3.93678	3.73437e-07	VIT_18s0122g00280	1.45064	0.037902
VIT_13s0019g04900	3.05202	0.0345179	VIT_18s0122g00290	2.48858	0.0150549
VIT_14s0219g00230	2.36228	1.79119e-05	VIT_19s0014g03720	1.68569	0.00982801
VIT_17s0000g09810	3.08721	0.00296702	VIT_19s0014g03780	2.78426	0.00197891
VIT_05s0051g00590	3.25708	2.62013e-06	VIT_19s0015g01810	0.300265	0.044276
VIT_07s0005g05520	2.70896	7.88265e-06	VIT_19s0090g00350	0.605696	0.041751
VIT_14s0060g00230	0.773991	0.0424855	VIT_02s0012g01590	1.41837	0.00406577
VIT_11s0016g03020	1.6066	1.68793e-05	VIT_02s0025g02640	5.35167	0.0031832
VIT_13s0047g00230	3.85475	0.0318878	VIT_02s0087g00800	0.397187	0.0200034
VIT_15s0048g00510	4.11325	0.00498818	VIT_03s0038g01510	0.536247	0.0261674
VIT_17s0000g05960	0.587033	0.0478732	VIT_03s0088g01160	3.14557	0.0336225
VIT_02s0154g00600	2.37697	0.00346906	VIT_03s0088g01200	2.86837	0.00169853
VIT_04s0044g01010	2.27449	7.53251e-05	VIT_04s0023g03360	4.04293	0.0291909
VIT_04s0044g01020	1.90958	0.000285422	VIT_04s0044g01430	1.1743	0.00367297
VIT_07s0005g00720	6.17814	0.000688771	VIT_04s0079g00260	3.05956	0.0371696
VIT_09s0002g00330	1.81739	4.84424e-05	VIT_05s0020g00610	6.55699	0.0349132
VIT_11s0016g00480	0.399767	0.0311468	VIT_05s0020g02500	1.28479	0.0228071
VIT_09s0002g00320	3.02615	6.81926e-07	VIT_05s0020g02830	1.61795	9.00012e-05
VIT_15s0046g01830	0.657196	0.00436517	VIT_05s0077g01370	3.36661	0.00460849
VIT_16s0098g01090	1.36892	0.0348301	VIT_05s0077g02120	4.25528	0.000597697
VIT_14s0108g01650	0.240171	0.0416319	VIT_05s0102g00830	5.65453	0.0405394
VIT_14s0068g02070	0.604369	0.012135	VIT_05s0102g01130	1.1667	0.0192183
VIT_05s0049g01550	0.599008	0.0174804	VIT_06s0004g02860	3.21586	0.0366573
VIT_14s0030g01930	0.520131	0.00194675	VIT_06s0004g04490	2.70544	0.0015972
VIT_06s0004g06610	0.554995	0.000846761	VIT_06s0061g00680	2.75855	0.00262648
VIT_19s0027g00810	0.474595	0.0051605	VIT_06s0061g01250	0.787253	0.00981158
VIT_12s0035g00720	0.518289	0.00820508	VIT_06s0061g01360	2.75926	0.00885022
VIT_12s0055g00990	6.2819	7.05717e-05	VIT_06s0061g01370	1.74391	0.00920861
VIT_14s0068g01920	2.78512	0.0452592	VIT_07s0141g00600	1.31539	0.00795772
VIT_08s0058g00990	3.72851	0.000740791	VIT_07s0005g01180	1.62467	0.032725
VIT_16s0098g00820	1.66794	0.0488057	VIT_07s0005g02530	4.20314	0.00870479
VIT_00s1677g00010	2.99595	0.00772364	VIT_07s0005g02710	1.54277	0.0302262
VIT_07s0129g00360	3.16875	5.41534e-05	VIT_07s0005g03990	4.20413	0.000536087
VIT_11s0016g03690	0.576666	0.000115324	VIT_07s0031g00110	4.87764	0.00263052
VIT_13s0019g03410	0.57227	0.00195177	VIT_07s0205g00040	1.27577	0.0259134
VIT_10s0116g01400	0.335201	0.0130655	VIT_08s0007g03230	0.666682	0.01256
VIT_05s0049g01420	2.8247	4.80742e-08	VIT_08s0007g04030	0.42489	0.0236901
VIT_10s0116g00670	0.434901	0.0239765	VIT_08s0007g07320	0.662999	0.00914538
VIT_01s0011g05470	1.89148	1.00397e-08	VIT_08s0007g08460	4.50624	0.000401471
VIT_04s0044g00990	1.57134	0.00961968	VIT_08s0007g08520	1.33183	0.0143071
VIT_12s0059g01740	5.09446	0.00167962	VIT_08s0007g08780	0.875652	0.0116625
VIT_05s0051g00350	0.437266	0.0206961	VIT_08s0040g01860	2.06147	0.00561371
VIT_06s0061g01180	0.352872	0.0229115	VIT_08s0040g02820	1.4437	0.00713109
VIT_07s0031g03130	0.588484	0.00370225	VIT_08s0040g03230	0.528073	0.0403157
VIT_11s0016g01520	4.86553	1.19265e-08	VIT_08s0056g00130	2.38595	0.0132814
VIT_11s0016g01640	4.01135	0.00155943	VIT_08s0056g00140	1.21168	0.00323208
VIT_11s0016g01660	5.82037	0.000592343	VIT_08s0056g01500	5.76929	0.00522794
VIT_06s0004g02620	1.4741	0.000143877	VIT_08s0058g00860	5.03341	0.00204773
VIT_13s0019g04460	0.545329	0.0194342	VIT_09s0070g00370	0.234728	0.0252088
VIT_08s0040g01710	0.718898	0.00465561	VIT_00s0179g00320	1.83637	0.0244953
VIT_19s0015g01600	0.727166	0.048492	VIT_00s0259g00170	2.78112	0.0184566
VIT_19s0015g01620	1.10281	0.00894346	VIT_00s0274g00050	1.59711	0.0413683
VIT_19s0015g01650	0.850337	0.0283956	VIT_00s0291g00020	1.38338	0.00413952
VIT_19s0015g01670	1.25898	6.38926e-07	VIT_00s0317g00060	0.8682	0.0105288
VIT_14s0068g01260	0.361481	0.0390267	VIT_00s0333g00060	1.6253	0.0395515
VIT_04s0008g05300	2.14683	1.21787e-06	VIT_00s0508g00040	6.35757	0.000403729
VIT_07s0005g02280	0.79243	0.0105724	VIT_00s0665g00030	1.26135	0.0386491
VIT_01s0011g01920	3.34753	0.0129551	VIT_05s0020g01830	1.33081	0.00437152
VIT_15s0046g00460	0.520342	0.0145651	VIT_17s0000g00460	1.81564	0.047147
VIT_01s0011g04180	0.448825	0.0448984	VIT_02s0025g00960	2.09905	0.00371952
VIT_09s0002g06990	1.08383	0.0164993	VIT_18s0001g13410	1.58601	0.0292212
VIT_01s0011g04170	0.622824	0.00465446	VIT_02s0154g00090	1.37219	0.0462525
VIT_15s0046g00440	1.08585	0.00129502	VIT_11s0118g00350	0.606148	0.00838091
VIT_16s0098g01890	0.573518	0.0019527	VIT_01s0011g01050	1.20182	0.00591376
VIT_02s0025g01610	1.07417	3.44354e-05	VIT_12s0057g00200	2.30447	0.0286198
VIT_02s0012g00620	0.747784	0.00116264	VIT_05s0020g01970	0.514781	0.0466974
VIT_00s1995g00010	1.80236	6.81829e-08	VIT_11s0052g00670	0.449337	0.0466996
VIT_00s2576g00010	1.72397	3.03782e-05	VIT_00s0304g00030	0.515346	0.0135876
VIT_00s2840g00010	1.69755	0.00114468	VIT_06s0009g00770	0.641667	0.0328678
VIT_01s0011g02740	0.449157	0.0200272	VIT_16s0050g02480	0.281158	0.0483583
VIT_14s0036g00420	1.00494	3.93897e-05	VIT_09s0002g02430	1.53791	0.00121113
VIT_01s0011g05220	3.59667	0.0085083	VIT_02s0025g00970	1.1295	0.0235132
VIT_11s0016g02850	1.1594	6.10698e-05	VIT_02s0025g00980	2.35427	3.9497e-05
VIT_08s0105g00480	0.41497	0.00716061	VIT_01s0010g02440	1.18811	0.000166852
VIT_06s0004g06660	0.866783	0.0399243	VIT_11s0016g00900	0.646158	0.0160864
VIT_06s0004g06670	2.12108	0.0113235	VIT_07s0031g00220	0.629306	0.0101665
VIT_04s0023g00940	0.954568	0.0492257	VIT_18s0001g08610	0.755888	0.00968599
VIT_11s0103g00190	2.59992	0.00516469	VIT_16s0100g00380	2.87324	0.00284343
VIT_04s0008g05450	2.37923	0.00380143	VIT_04s0008g06000	2.27462	0.00200521
VIT_15s0048g01160	0.643355	0.000404805	VIT_09s0002g09120	4.19486	0.00041355
VIT_02s0025g04620	1.27285	0.0224317	VIT_05s0077g01860	1.01543	0.0294024
VIT_05s0077g01830	0.407214	0.0309807	VIT_01s0150g00120	1.43775	0.0155582
VIT_04s0008g05120	0.428896	0.0358439	VIT_14s0068g01040	1.52002	5.56746e-05
VIT_00s0515g00010	0.515145	0.00924613	VIT_03s0038g03430	0.962252	0.0196181
VIT_13s0047g01210	0.697801	0.0124688	VIT_17s0000g06360	3.91048	0.00243932
VIT_17s0000g04450	0.659187	0.00814988	VIT_06s0004g04860	5.04578	0.00226659
VIT_09s0002g01730	0.834009	0.00185905	VIT_08s0040g02170	5.54921	0.00637827
VIT_15s0046g03520	0.841943	0.0452051	VIT_13s0019g04070	1.1076	0.00700461
VIT_08s0007g01560	3.81177	3.20253e-13	VIT_04s0008g00150	0.911178	0.00277841
VIT_16s0050g00400	3.90667	1.74401e-05	VIT_14s0108g01070	1.93804	0.0116785
VIT_16s0050g00410	3.39957	0.00331918	VIT_02s0012g01040	2.1566	0.00218492
VIT_10s0523g00030	0.406718	0.0159639	VIT_16s0022g00690	0.651191	0.0186972
VIT_19s0027g00200	0.477774	0.0440631	VIT_02s0025g02710	1.0021	0.00773807
VIT_07s0031g02390	1.84318	1.59673e-08	VIT_12s0028g03050	2.56144	0.026469
VIT_00s1328g00020	0.947689	0.000409725	VIT_12s0028g00860	3.37537	0.000440089
VIT_11s0016g04910	7.73695	0.047775	VIT_10s0003g00350	0.635336	0.0302355
VIT_06s0061g01560	0.989858	0.0395146	VIT_03s0038g03410	1.24306	0.000512273
VIT_02s0025g00740	4.15196	0.000433681	VIT_04s0044g01500	1.56574	0.0131246
VIT_02s0025g00750	5.34044	0.000261596	VIT_08s0007g07670	2.17371	0.0216344
VIT_02s0033g00260	2.20521	0.00593503	VIT_04s0008g02710	1.85132	0.00851424
VIT_05s0062g01190	0.602035	0.00108643	VIT_12s0059g01790	1.31959	0.0143603
VIT_18s0001g06610	0.947512	0.000356908	VIT_01s0011g03070	3.27387	7.12309e-05
VIT_12s0034g01140	2.24798	1.16108e-06	VIT_01s0010g03710	0.894812	0.0351961
VIT_04s0008g06670	3.04621	0.000273735	VIT_04s0210g00170	1.14052	0.0016069
VIT_09s0018g00520	1.92357	0.030171	VIT_05s0020g00700	0.408929	0.0248716
VIT_12s0028g00830	0.295096	0.0436728	VIT_10s0003g00050	1.22271	0.0347482
VIT_08s0040g00970	1.51788	0.00724612	VIT_14s0083g01050	1.07442	0.043921
VIT_12s0028g01370	2.71058	0.0283067	VIT_17s0000g01230	1.31335	0.00189624
VIT_14s0083g00980	4.84094	0.0286294	VIT_07s0031g00620	0.410683	0.0400098
VIT_00s0357g00100	0.977566	0.00158901	VIT_17s0000g04400	2.67988	0.000567162
VIT_14s0068g01620	2.07714	0.0482463	VIT_17s0000g03340	1.53825	0.00082617
VIT_17s0000g08160	1.53882	0.0205627	VIT_10s0003g05130	1.54675	0.0304004
VIT_14s0066g01060	7.55695	6.42542e-05	VIT_15s0048g01650	0.326429	0.0418164
VIT_02s0025g00260	3.15115	4.11287e-08	VIT_04s0008g04890	0.207075	0.0214142
VIT_05s0094g01300	5.26268	3.41271e-06	VIT_06s0061g00180	1.00731	0.00677947
VIT_09s0002g06380	0.789299	0.00607134	VIT_18s0001g15130	1.14795	0.0377243
VIT_13s0064g01370	4.78414	0.0244901	VIT_19s0014g02830	0.963102	0.00251023
VIT_08s0007g07750	1.66952	0.0338075	VIT_06s0004g07920	0.368965	0.0499849
VIT_18s0041g01850	0.706881	0.0240247	VIT_08s0058g01130	0.66458	0.0357942
VIT_03s0063g02250	1.47482	0.000395285	VIT_04s0008g05750	4.19538	0.00341607
VIT_00s0480g00030	1.81528	0.00467326	VIT_04s0008g05760	2.85605	0.00423426
VIT_00s0480g00040	2.12203	0.00269727	VIT_08s0058g00690	2.18435	0.000932496
VIT_19s0177g00070	0.965	2.50585e-08	VIT_09s0018g00240	1.32712	0.00828016
VIT_14s0036g00930	0.501304	0.00150227	VIT_04s0008g01470	3.35145	1.60814e-05
VIT_14s0036g01020	0.563086	1.35796e-05	VIT_04s0069g00970	5.73859	0.0266342
VIT_06s0061g01380	2.46553	0.000169346	VIT_07s0031g01710	5.77957	0.00247846
VIT_01s0026g01650	0.308598	0.0248483	VIT_15s0046g01140	2.98869	8.08313e-05
VIT_11s0016g04750	1.20383	2.23842e-05	VIT_02s0025g01280	1.91851	0.00221786
VIT_05s0051g00650	0.705668	0.0268761	VIT_13s0067g03130	6.39054	0.00607781
VIT_11s0016g00110	0.934861	0.00699977	VIT_01s0011g00720	0.610073	0.00137286
VIT_00s0125g00190	1.05094	0.00964583	VIT_10s0116g01200	0.665288	0.0480334
VIT_11s0065g00460	2.29682	0.0153503	VIT_13s0067g03140	4.62509	3.07214e-05
VIT_14s0219g00120	0.59069	0.00597066	VIT_08s0058g01390	3.33692	0.00216281
VIT_05s0020g04740	1.01551	0.00334801	VIT_10s0003g02810	1.15856	0.00559757
VIT_08s0007g07170	1.85552	0.0473524	VIT_12s0028g00270	0.574111	0.029257
VIT_06s0061g01300	0.765782	9.03843e-05	VIT_14s0068g01770	0.811431	0.0114752
VIT_10s0116g01670	1.50034	0.0120512	VIT_17s0000g01280	3.20953	0.011458
VIT_18s0001g01930	0.37536	0.0472558	VIT_04s0044g00150	1.10383	0.00600312
VIT_15s0021g02050	1.0852	0.00282922	VIT_10s0003g02440	3.28902	0.011433
VIT_02s0025g01350	2.29455	0.0154357	VIT_00s0386g00050	2.42711	0.0389574
VIT_02s0025g02270	0.548769	0.000905633	VIT_01s0011g06250	0.397326	0.0494498
VIT_04s0023g01000	0.585623	0.0279624	VIT_03s0088g00650	4.87384	0.0301991
VIT_08s0007g02800	2.39544	6.1032e-05	VIT_09s0002g01710	3.61872	0.00260175
VIT_11s0016g02940	3.95562	0.0024597	VIT_13s0047g00010	1.67938	0.00266459
VIT_11s0016g02950	0.629394	5.69857e-05	VIT_12s0134g00400	0.696093	2.21074e-05
VIT_09s0002g03250	1.12735	0.00338656	VIT_05s0102g00750	0.683973	6.68543e-10
VIT_03s0091g00450	1.79841	0.000675169	VIT_13s0019g00480	2.04659	0.000653537
VIT_07s0005g01430	1.88401	0.00792677	VIT_18s0001g14130	1.7851	0.0144252
VIT_03s0088g01180	1.58056	0.00733376	VIT_06s0080g00270	0.53812	0.0138962
VIT_00s0194g00330	1.65169	1.08366e-06	VIT_06s0004g04180	1.30349	0.0340215
VIT_14s0066g02170	0.950264	2.62324e-05	VIT_01s0011g02160	0.336899	0.0422499
VIT_03s0091g00520	0.506462	0.0220559	VIT_01s0011g04080	5.58536	0.0147293
VIT_06s0061g00970	2.0321	0.000124094	VIT_01s0026g02470	0.599147	0.00905799
VIT_07s0141g00640	0.789273	0.0322441	VIT_11s0118g00780	1.00468	0.00243341
VIT_13s0156g00090	1.55998	7.24511e-06	VIT_12s0028g01220	0.542176	0.0213767
VIT_01s0011g01960	0.45393	0.0101776	VIT_12s0028g02530	2.37801	0.00194265
VIT_09s0002g00350	0.60194	0.00219351	VIT_12s0028g03410	0.281262	0.0352527
VIT_08s0040g00410	0.423869	0.0133055	VIT_13s0019g04440	0.900748	0.0284973
VIT_11s0065g00320	0.828242	0.000650721	VIT_15s0046g02070	0.698149	0.0177776
VIT_04s0008g02850	0.555173	0.00447257	VIT_16s0098g00250	1.6365	0.0349509
VIT_18s0001g02260	0.655048	0.000907313	VIT_17s0000g06230	0.443029	0.0189188
VIT_01s0010g02900	0.564644	0.00370146	VIT_18s0001g03270	5.11886	0.0168898
VIT_06s0004g03190	0.396982	0.0127016	VIT_18s0001g06640	0.736479	0.0379364
VIT_09s0002g00170	0.285972	0.0357597	VIT_18s0122g00870	0.686561	0.0412332
VIT_06s0004g08220	0.419848	0.0089527	VIT_19s0014g01850	0.236997	0.0499202
VIT_03s0038g04350	0.492317	0.00325488	VIT_02s0012g01440	0.701663	0.0347303
VIT_05s0020g01180	0.711298	0.0111181	VIT_02s0012g01540	2.89166	0.0406754
VIT_09s0002g05800	0.439124	0.0270298	VIT_02s0025g01990	1.79239	0.0373757
VIT_14s0030g01670	0.51087	0.00296802	VIT_03s0091g00480	0.381483	0.0273738
VIT_14s0083g00160	0.664319	0.0013891	VIT_05s0049g00480	2.77538	0.0217196
VIT_04s0044g00860	1.52172	0.0468343	VIT_05s0094g00470	0.604811	0.040252
VIT_01s0127g00540	2.4921	6.15295e-20	VIT_06s0004g02630	1.10891	0.00236572
VIT_01s0127g00560	2.39739	6.75067e-19	VIT_06s0004g02970	0.437536	0.0303785
VIT_18s0075g00210	0.357358	0.0286245	VIT_06s0004g08080	0.542296	0.00262759
VIT_14s0060g01390	0.662608	0.00196273	VIT_06s0061g00710	1.30016	0.00471278
VIT_14s0083g01010	0.756287	0.000206301	VIT_07s0205g00030	0.75974	0.0324764
VIT_18s0001g02510	0.613201	0.00418437	VIT_08s0040g02160	0.227399	0.0138839
VIT_06s0004g02890	0.38029	0.0310251	VIT_00s0186g00090	1.9453	0.00259777
VIT_12s0059g01560	0.827253	0.00234766	VIT_02s0025g01430	3.57516	0.00460717
VIT_01s0011g03960	4.65848	1.64419e-09	VIT_01s0011g04260	3.42191	0.0331054
VIT_11s0016g01830	0.985789	6.73987e-05	VIT_12s0028g03300	2.30827	0.000618927
VIT_11s0016g03830	1.00825	4.61336e-06	VIT_12s0057g00570	0.737742	6.09234e-05
VIT_18s0001g03810	1.43258	4.75578e-05	VIT_13s0064g00920	0.230247	0.0461767
VIT_18s0001g01680	0.741638	0.0480816	VIT_19s0090g01780	0.338515	0.0251347
VIT_18s0001g14690	1.37908	0.0439877	VIT_09s0002g00800	5.54689	0.0464044
VIT_19s0014g01530	1.60281	0.000276619	VIT_01s0150g00350	2.40021	0.019084
VIT_03s0038g02400	1.39549	0.00412642	VIT_07s0005g02580	5.9501	0.00375708
VIT_07s0129g00910	0.628249	0.0153734	VIT_08s0040g00380	1.25581	0.0290897
VIT_08s0056g00100	0.671766	0.00307336	VIT_04s0008g05150	5.93632	0.0280249
VIT_00s0220g00120	0.487705	0.000132071	VIT_17s0000g00810	1.86949	0.0287846
VIT_00s0398g00060	1.93175	0.000382636	VIT_14s0108g00750	0.676167	0.0230047
VIT_00s0772g00010	1.19901	0.0191991	VIT_14s0066g01860	0.821948	0.0235944
VIT_18s0122g01260	0.773552	0.0088279	VIT_01s0011g03780	0.672452	0.00113192
VIT_08s0040g01570	0.786164	0.000274017	VIT_04s0008g04520	0.287463	0.0402448
VIT_08s0040g01580	0.836496	0.000108835	VIT_14s0081g00330	0.584688	0.00890369
VIT_01s0026g01880	0.417317	0.0105272	VIT_05s0020g04860	0.437677	0.00675133
VIT_11s0016g05720	0.407369	0.0358275	VIT_12s0059g01630	0.275409	0.00784249
VIT_03s0038g03800	1.88696	1.1582e-05	VIT_19s0015g00190	1.27011	0.0226768
VIT_08s0058g01290	0.476604	0.0164029	VIT_19s0015g00250	3.55815	0.0264542
VIT_07s0031g01920	2.24495	9.49582e-09	VIT_03s0017g02170	1.09866	0.0150197
VIT_07s0129g00870	0.484283	0.0316357	VIT_06s0061g00860	0.451429	0.0459911
VIT_07s0129g00970	0.635454	0.000881793	VIT_02s0025g04980	-0.645102	0.0269748
VIT_06s0004g04580	1.03969	6.45144e-06	VIT_00s1764g00010	-0.628779	0.0311202
VIT_16s0039g02400	1.285	0.0160876	VIT_18s0001g12830	-0.56889	0.0169353
VIT_10s0003g05720	0.396439	0.0491256	VIT_10s0003g01240	-0.359129	0.00873824
VIT_11s0016g01800	2.12263	0.0477702	VIT_08s0056g00200	-0.567871	0.027971
VIT_18s0001g10470	0.760532	0.00120457	VIT_18s0122g00610	-0.958224	0.0480354
VIT_07s0005g03690	1.40884	0.000442222	VIT_03s0038g04100	-0.338777	0.0431343
VIT_07s0129g00960	1.07276	9.05817e-07	VIT_17s0000g01840	-0.363907	0.040684
VIT_07s0031g03210	0.879193	0.00305279	VIT_11s0052g01090	-0.383568	0.00615174
VIT_05s0029g01470	4.99002	0.000134329	VIT_03s0063g02030	-0.423188	0.0320288
VIT_09s0002g08640	0.628814	0.000788511	VIT_00s0259g00150	-0.594634	0.0215929
VIT_00s0658g00020	1.99255	0.00400815	VIT_12s0057g01200	-0.357161	0.0430201
VIT_08s0058g00660	1.21428	0.0100868	VIT_01s0137g00810	-0.430567	0.0278335
VIT_01s0010g02350	0.446725	0.0341333	VIT_18s0001g15000	-0.74858	0.0024224
VIT_04s0008g04270	0.783643	0.0134427	VIT_07s0129g00430	-0.333745	0.0436761
VIT_01s0011g03910	1.38966	0.00424477	VIT_00s2300g00010	-0.429173	0.0371442
VIT_01s0137g00750	3.63257	0.0351697	VIT_12s0059g00760	-0.849789	0.00402958
VIT_11s0016g03430	0.560944	0.00027052	VIT_17s0000g01730	-0.348142	0.0114897
VIT_14s0060g02070	0.832115	0.00150104	VIT_05s0020g04460	-0.528399	0.0364476
VIT_18s0001g09390	1.25875	6.62277e-08	VIT_05s0020g04470	-0.631157	0.0365757
VIT_03s0091g00470	0.458464	0.00652268	VIT_17s0000g04660	-0.367308	0.00609005
VIT_04s0008g00740	0.857306	0.0135363	VIT_19s0090g00910	-0.544977	0.0322029
VIT_05s0020g01460	0.516509	0.0171415	VIT_17s0000g03280	-0.349814	0.0471817
VIT_05s0049g01290	3.915	0.0027672	VIT_05s0062g01000	-0.633689	0.0466609
VIT_06s0004g06840	3.03692	2.60933e-15	VIT_05s0029g01210	-0.565015	0.0316145
VIT_07s0129g00520	0.825426	0.000602724	VIT_14s0083g00110	-0.583101	0.048267
VIT_09s0070g00490	0.620925	0.0130811	VIT_00s0220g00130	-0.357671	0.0295361
VIT_11s0118g00700	0.500375	0.0472152	VIT_19s0014g01410	-0.301836	0.0280004
VIT_07s0005g02110	0.373652	0.037369	VIT_18s0001g00560	-0.743317	0.0422787
VIT_06s0004g04600	0.636073	0.00262872	VIT_13s0019g05110	-0.565956	0.0457918
VIT_08s0007g00310	1.34321	0.00409498	VIT_13s0067g02220	-0.402275	0.00455028
VIT_16s0022g02210	2.74456	0.0430376	VIT_03s0038g02290	-1.19714	0.0173019
VIT_00s0392g00050	4.0029	0.0353336	VIT_13s0019g02250	-0.381571	0.0233681
VIT_04s0008g06690	0.572508	0.0457171	VIT_18s0001g01600	-0.377183	0.0401
VIT_05s0049g01760	0.777511	3.09286e-05	VIT_08s0007g00200	-0.61899	0.0304026
VIT_15s0021g00330	1.23811	0.000737237	VIT_00s0361g00040	-0.658048	0.00689343
VIT_18s0041g00560	3.59356	0.000158163	VIT_08s0007g03540	-2.42041	0.0346553
VIT_02s0012g01160	1.07237	0.0139734	VIT_16s0039g00220	-2.52941	0.0447252
VIT_08s0007g02020	0.703537	0.0107527	VIT_08s0007g04780	-0.572157	0.0386497
VIT_09s0002g04130	1.79908	0.0363811	VIT_08s0040g00400	-0.45637	0.0489857
VIT_16s0098g00900	2.33975	1.84756e-13	VIT_15s0046g02420	-0.488428	0.00364638
VIT_06s0004g03650	1.75907	9.38889e-15	VIT_08s0007g00010	-0.28574	0.00661479
VIT_06s0004g03660	1.76209	2.74896e-34	VIT_00s0181g00020	-0.438064	0.0370699
VIT_15s0048g02540	3.47131	8.414e-39	VIT_01s0011g03190	-0.328492	0.0495023
VIT_07s0005g02270	0.507229	0.00987474	VIT_03s0091g00700	-0.389089	0.0439419
VIT_11s0118g00790	0.325727	0.0358411	VIT_08s0007g04190	-0.465785	0.0125799
VIT_08s0007g07440	0.809219	0.0396431	VIT_18s0001g01980	-0.683551	0.0240903
VIT_03s0038g00230	1.24512	0.0441796	VIT_13s0064g01510	-0.319226	0.0147426
VIT_01s0011g06290	1.22017	0.0310463	VIT_08s0007g01650	-0.733035	0.00564286
VIT_08s0007g07350	0.441119	0.0291307	VIT_14s0030g01980	-0.520509	0.0266013
VIT_08s0217g00100	0.592702	0.00240101	VIT_07s0151g00280	-0.566968	0.035638
VIT_08s0007g05490	0.479098	0.0439069	VIT_19s0090g00560	-0.495941	0.0355406
VIT_00s0179g00350	0.987342	0.0120462	VIT_12s0059g00190	-1.29499	0.00432783
VIT_18s0001g06460	0.931341	0.00766527	VIT_07s0031g02480	-0.72465	0.0228845
VIT_11s0052g00200	1.72813	0.0268515	VIT_00s0340g00040	-1.34125	0.00765253
VIT_13s0067g00810	0.714128	0.000449322	VIT_11s0016g00600	-0.586122	0.0304187
VIT_19s0027g01400	0.593153	0.0416865	VIT_10s0003g03070	-0.56157	0.0291556
VIT_03s0017g00920	1.30867	2.81158e-05	VIT_17s0000g04790	-0.648243	0.00177246
VIT_05s0102g00870	2.44013	5.81235e-05	VIT_06s0009g01030	-0.45214	0.0351779
VIT_05s0102g01010	1.94024	0.000660657	VIT_07s0151g00550	-0.332618	0.0226277
VIT_05s0102g01100	1.4788	0.00804005	VIT_01s0010g00930	-0.674061	0.0438681
VIT_00s2178g00010	1.31985	0.0353124	VIT_06s0009g03420	-0.492368	0.0416851
VIT_10s0071g00150	3.1199	1.4137e-11	VIT_03s0063g00140	-0.397941	0.000383181
VIT_10s0071g00190	2.60603	0.000141943	VIT_08s0032g01220	-1.02874	0.0493712
VIT_12s0057g01130	3.58926	9.83652e-07	VIT_14s0108g00150	-0.3446	0.0271443
VIT_13s0064g00140	1.64302	2.95238e-05	VIT_05s0102g01190	-0.325367	0.00435632
VIT_14s0030g00840	0.877994	0.0100851	VIT_02s0025g01180	-0.376457	0.0310594
VIT_14s0030g01160	1.03559	0.000455497	VIT_04s0008g02860	-0.566131	0.0132822
VIT_19s0027g01070	1.41156	2.53151e-06	VIT_02s0025g00780	-0.996399	0.0216582
VIT_09s0002g06320	0.524869	0.00771587	VIT_08s0007g02570	-0.792993	0.0206031
VIT_00s0238g00040	1.06719	0.00719338	VIT_09s0070g00060	-0.386547	0.0110821
VIT_00s0487g00050	1.69414	0.00477178	VIT_13s0064g00890	-0.275792	0.0398078
VIT_12s0034g01310	1.29798	0.0164334	VIT_06s0061g01230	-1.09152	0.013426
VIT_12s0034g01350	0.844509	0.00135588	VIT_14s0068g00930	-0.626369	0.0195461
VIT_18s0001g03710	0.864067	0.00972424	VIT_14s0068g00920	-0.616799	0.0114432
VIT_18s0001g06240	0.907393	0.000606853	VIT_05s0136g00260	-0.899832	7.59152e-06
VIT_05s0029g00750	1.00007	0.00443942	VIT_13s0067g03820	-0.670889	0.0136375
VIT_05s0051g00230	1.43534	0.0394862	VIT_13s0067g02870	-0.701022	0.00896098
VIT_13s0064g00410	1.19195	0.000311406	VIT_19s0090g01190	-0.387408	0.0336422
VIT_13s0074g00130	1.618	0.00971821	VIT_01s0011g04990	-0.610314	0.0374272
VIT_13s0158g00400	0.933958	0.0162186	VIT_06s0004g00240	-0.350101	0.0400717
VIT_14s0030g00960	1.09387	7.44541e-06	VIT_16s0050g02210	-0.930386	0.00507722
VIT_15s0024g00400	1.79214	0.0139948	VIT_11s0118g00220	-0.286525	0.0390915
VIT_18s0001g11250	0.984171	4.76286e-07	VIT_16s0100g01300	-0.548755	0.033341
VIT_19s0085g00440	1.19203	0.012086	VIT_02s0012g01570	-0.489774	0.0320116
VIT_07s0197g00170	2.05638	7.12186e-07	VIT_06s0004g07130	-0.696396	0.0462666
VIT_00s0515g00020	2.20046	0.00126507	VIT_04s0079g00410	-0.346102	0.0408018
VIT_05s0094g01550	0.339528	0.0444925	VIT_13s0156g00180	-0.421225	0.0488714
VIT_08s0040g02490	0.331817	0.0416925	VIT_16s0039g00370	-0.534994	0.0434543
VIT_13s0019g05190	1.9606	0.00542649	VIT_04s0023g03520	-0.532623	0.0219142
VIT_18s0001g15090	0.496678	0.0127586	VIT_00s0194g00070	-0.941562	0.00381616
VIT_00s1372g00020	0.860335	0.000275933	VIT_01s0011g03520	-0.676287	0.00134725
VIT_16s0013g00520	0.797782	3.95482e-05	VIT_12s0057g01350	-0.944305	0.00346971
VIT_12s0028g02650	1.49795	0.00192033	VIT_19s0014g03700	-0.423756	0.0350711
VIT_13s0064g01300	0.643471	0.00867588	VIT_18s0001g12200	-0.37816	0.0187879
VIT_13s0067g03420	0.431035	0.0217437	VIT_18s0001g12870	-0.648862	0.0384572
VIT_16s0098g01220	0.622825	0.0312655	VIT_13s0084g00070	-0.356597	0.00304213
VIT_07s0104g01120	1.71957	0.0308052	VIT_08s0007g04120	-1.81897	0.0416222
VIT_07s0031g00540	1.91158	0.0109453	VIT_01s0127g00160	-0.485257	0.045379
VIT_11s0037g00420	0.804637	0.00846558	VIT_09s0002g03960	-0.468907	0.0479273
VIT_13s0019g03650	0.351373	0.031165	VIT_19s0014g01550	-0.558268	0.0386098
VIT_04s0079g00760	0.447731	0.0438713	VIT_00s0317g00050	-0.512856	0.0113713
VIT_04s0008g04050	1.74545	0.0304129	VIT_04s0008g01210	-0.369185	0.00989017
VIT_04s0008g04150	1.27056	0.00286434	VIT_07s0005g00590	-0.283721	0.0201979
VIT_04s0008g04020	1.74474	0.0271809	VIT_01s0011g04950	-0.371336	0.00336293
VIT_01s0011g05880	0.322391	0.0113337	VIT_08s0105g00260	-0.489183	0.033539
VIT_05s0020g04170	1.55292	0.0405925	VIT_05s0020g00380	-0.256518	0.0182522
VIT_18s0001g10070	4.49039	0.00321041	VIT_04s0023g02680	-1.13209	0.0354778
VIT_19s0014g00500	1.28036	0.000561295	VIT_08s0007g06950	-0.64782	0.0365324
VIT_19s0014g00620	0.561134	0.0132234	VIT_14s0108g01300	-0.823154	0.0408742
VIT_16s0039g01330	2.37074	0.0106863	VIT_11s0016g04090	-0.552252	0.0270866
VIT_16s0022g01660	3.04006	0.000487334	VIT_00s0956g00030	-0.698827	0.0287595
VIT_16s0050g01690	1.82632	3.76856e-08	VIT_15s0021g02090	-0.357713	0.00519783
VIT_16s0050g02720	2.88084	0.0344246	VIT_08s0007g06530	-0.520351	0.042361
VIT_16s0098g00410	1.87353	0.0139462	VIT_08s0217g00090	-0.887143	0.0131769
VIT_16s0148g00010	3.3284	0.00763607	VIT_19s0014g02160	-0.366058	0.0193787
VIT_16s0148g00060	2.80015	2.74463e-07	VIT_18s0001g07670	-0.482847	0.00995285
VIT_16s0148g00110	4.52797	0.0387632	VIT_09s0002g04280	-0.908147	0.000441724
VIT_16s0148g00210	1.46083	0.00220026	VIT_07s0031g00760	-0.759772	0.0380038
VIT_04s0008g02510	6.18001	1.77424e-06	VIT_14s0066g01750	-0.47547	0.0104266
VIT_00s0294g00080	5.18077	0.00379606	VIT_13s0047g00460	-0.348014	0.0223267
VIT_16s0050g00010	4.08037	0.000830186	VIT_01s0010g02070	-1.27006	1.87625e-06
VIT_00s0388g00050	3.89389	0.0103802	VIT_18s0086g00690	-0.483536	0.0430145
VIT_16s0022g01670	1.82533	0.00675533	VIT_08s0032g00730	-0.561624	0.0157901
VIT_10s0003g04840	1.87514	0.04141	VIT_11s0065g00730	-0.628596	0.0341413
VIT_11s0052g00350	1.68139	7.12955e-05	VIT_05s0020g02400	-0.466733	0.0246847
VIT_11s0052g01420	1.9185	0.000640589	VIT_12s0028g02140	-0.413842	0.000455097
VIT_11s0052g01460	7.17334	3.51211e-07	VIT_10s0071g00310	-0.351483	0.0459082
VIT_05s0029g01480	5.55605	1.17442e-05	VIT_05s0102g00400	-0.62561	0.0177998
VIT_12s0057g00800	4.11257	2.22398e-18	VIT_06s0009g02840	-1.11028	0.0307088
VIT_12s0057g00620	6.01897	0.000203	VIT_04s0023g03370	-0.461933	0.0227214
VIT_01s0011g06150	0.723105	0.0312951	VIT_18s0001g14310	-0.534705	0.000294466
VIT_01s0026g00580	2.42573	0.0100243	VIT_16s0039g00720	-0.916527	0.00922436
VIT_12s0055g00580	2.59512	0.000122554	VIT_07s0129g00320	-0.437623	0.0340671
VIT_16s0050g02430	0.621552	0.0187243	VIT_00s0229g00160	-0.921654	0.00612723
VIT_17s0000g02360	4.71092	2.79725e-23	VIT_17s0000g02860	-0.200351	0.029421
VIT_17s0000g02370	4.1496	1.13302e-13	VIT_05s0165g00090	-1.73397	0.0465995
VIT_19s0014g03400	0.573952	0.032334	VIT_17s0000g06590	-0.308747	0.0308425
VIT_19s0015g02410	2.52182	0.049504	VIT_18s0001g09460	-0.62032	0.0359761
VIT_02s0241g00120	0.870554	0.0191749	VIT_01s0010g01840	-0.452484	0.00952901
VIT_04s0043g00160	2.24756	0.0228923	VIT_16s0098g01110	-0.452375	0.0241152
VIT_06s0009g00580	0.938996	0.00954809	VIT_12s0028g02540	-0.77863	0.0194009
VIT_08s0007g02290	0.591919	0.0135951	VIT_00s0780g00020	-0.448232	0.0399762
VIT_08s0007g02150	0.602289	0.0156081	VIT_03s0063g02490	-0.400341	0.0182343
VIT_16s0098g00160	0.904304	0.0146139	VIT_04s0079g00600	-0.572902	0.0458096
VIT_00s0388g00060	2.03862	3.50372e-05	VIT_03s0038g04080	-0.318699	0.0307949
VIT_01s0011g03890	1.25367	0.0105505	VIT_11s0052g00500	-0.438946	0.0200294
VIT_16s0039g01310	3.28766	6.93276e-09	VIT_07s0005g04870	-1.1648	0.0263494
VIT_16s0050g01700	1.35918	0.000359576	VIT_19s0085g00600	-0.516832	0.0363275
VIT_16s0098g00150	1.29919	0.00361913	VIT_16s0022g00540	-0.512329	0.0364588
VIT_17s0000g03330	4.1479	0.00140062	VIT_03s0017g01700	-0.319425	0.0438933
VIT_00s0388g00020	3.7983	1.84558e-09	VIT_00s0220g00180	-1.01186	0.0102232
VIT_01s0011g03990	6.30988	4.78676e-05	VIT_00s0513g00010	-2.1833	0.0211856
VIT_17s0000g03320	4.4537	0.000590891	VIT_15s0021g01430	-0.315683	0.0295137
VIT_06s0080g01260	1.03651	0.00456607	VIT_06s0004g02990	-0.220354	0.0333704
VIT_08s0056g01290	0.810352	0.0126636	VIT_05s0029g00440	-0.458123	0.0323417
VIT_14s0006g02630	1.12785	0.0120712	VIT_14s0068g02300	-0.799016	0.00903304
VIT_01s0011g04060	0.650527	0.0213323	VIT_16s0022g00510	-0.801078	0.0351349
VIT_01s0011g05600	1.18095	0.000191423	VIT_04s0008g01490	-1.12467	0.0365149
VIT_14s0006g02650	1.4722	0.0210089	VIT_12s0035g01910	-1.64301	0.0137524
VIT_14s0060g00460	1.7592	0.00510716	VIT_02s0025g00280	-0.618802	0.0397616
VIT_16s0148g00070	2.94185	7.99166e-06	VIT_02s0154g00480	-2.54942	0.0316401
VIT_07s0129g00920	1.0933	0.00897904	VIT_16s0100g00720	-0.628614	0.0181917
VIT_13s0019g02280	1.94497	2.20953e-24	VIT_02s0025g04170	-0.421962	0.0404504
VIT_14s0083g01020	0.851585	0.000148369	VIT_14s0066g01780	-0.496263	0.0385281
VIT_00s0226g00100	1.19626	0.00779152	VIT_06s0061g00440	-0.417077	0.0404394
VIT_01s0010g01830	0.903703	9.25318e-05	VIT_06s0004g02950	-0.876739	0.0383052
VIT_01s0010g01850	1.26991	1.70294e-10	VIT_18s0001g05570	-0.453688	0.019058
VIT_16s0050g02330	1.9255	7.79411e-11	VIT_00s0323g00030	-0.260601	0.0483662
VIT_16s0050g02340	1.06137	1.16493e-07	VIT_06s0009g02640	-0.443651	0.029895
VIT_16s0050g02350	0.612624	5.23649e-05	VIT_09s0096g00090	-0.552999	0.010658
VIT_04s0023g00590	0.793034	0.00946324	VIT_01s0011g06400	-0.495208	0.0125258
VIT_11s0016g01990	0.507826	0.0295632	VIT_07s0005g03290	-1.22006	0.0127515
VIT_10s0003g04090	1.42894	0.000562157	VIT_07s0031g00920	-0.646584	0.0405079
VIT_02s0025g03780	2.63512	0.0172116	VIT_19s0015g00300	-0.305316	0.04397
VIT_07s0031g00610	1.36987	0.0133349	VIT_01s0127g00250	-1.3147	0.0109795
VIT_14s0060g02320	1.74414	1.56609e-15	VIT_09s0054g00620	-0.477712	0.0362508
VIT_01s0150g00440	1.42335	0.000851286	VIT_06s0009g01320	-0.337039	0.0475957
VIT_10s0003g05450	1.30706	0.00244624	VIT_14s0066g00340	-0.384925	0.0421134
VIT_17s0000g03260	2.19147	0.00733387	VIT_00s0220g00070	-0.46959	0.0396339
VIT_12s0028g03190	2.90485	0.00411455	VIT_14s0083g00400	-0.219681	0.0498447
VIT_12s0028g01090	0.270975	0.0276805	VIT_18s0001g15520	-0.657886	0.0203027
VIT_01s0011g04030	2.50603	0.0190092	VIT_11s0037g00180	-0.314033	0.0383521
VIT_19s0014g03770	2.47576	4.01677e-10	VIT_02s0025g04720	-0.708801	0.00437293
VIT_18s0075g00520	0.988044	0.003757	VIT_14s0066g00250	-0.854891	0.0391128
VIT_04s0044g01620	0.938565	0.000563505	VIT_17s0000g08540	-0.890573	0.0233375
VIT_14s0066g00290	0.681856	0.0021633	VIT_07s0191g00170	-0.265131	0.0278304
VIT_17s0000g09640	1.133	8.6645e-06	VIT_13s0067g03100	-0.329607	0.032865
VIT_00s0780g00040	7.37275	1.2238e-09	VIT_00s0373g00040	-0.298148	0.0279577
VIT_01s0010g02160	0.486253	0.0184446	VIT_07s0005g03350	-0.312136	0.0421532
VIT_15s0021g01130	1.65941	0.0209329	VIT_07s0031g00330	-0.365315	0.0282792
VIT_18s0001g00610	2.03044	7.06546e-08	VIT_10s0116g01870	-2.91508	0.0307881
VIT_15s0046g02530	2.06347	0.0241348	VIT_18s0001g11760	-0.769722	0.00426692
VIT_13s0019g02710	1.60816	0.0379963	VIT_06s0004g02140	-0.48311	0.0367957
VIT_16s0098g01280	0.646005	0.0100156	VIT_03s0038g03030	-0.636134	0.00265062
VIT_06s0004g04890	0.958727	0.0210285	VIT_01s0127g00150	-0.862049	0.0155202
VIT_16s0100g00640	0.407395	0.0317778	VIT_14s0068g01710	-0.235137	0.0459039
VIT_12s0028g02210	0.639781	0.0146564	VIT_10s0003g04070	-0.437547	0.00996852
VIT_00s1339g00010	0.582847	0.0227928	VIT_06s0004g04650	-0.698717	0.0330118
VIT_17s0000g08000	0.469418	0.00436651	VIT_06s0004g04640	-1.79322	0.000964329
VIT_01s0011g04630	1.13887	1.46507e-05	VIT_11s0103g00300	-0.331165	0.0441835
VIT_06s0004g08260	0.48481	0.00156708	VIT_17s0000g09780	-0.274703	0.0211241
VIT_13s0019g03260	0.409314	0.0198181	VIT_18s0001g05440	-0.380476	0.0151184
VIT_07s0141g00710	0.423227	0.0442737	VIT_11s0016g04060	-0.389854	0.0377287
VIT_08s0007g02620	0.883085	0.0350557	VIT_07s0005g02480	-0.507133	0.0497407
VIT_06s0004g05180	0.81046	0.000926169	VIT_07s0129g01050	-0.668733	0.0141278
VIT_14s0128g00120	0.531252	0.00815509	VIT_18s0001g11170	-1.1097	0.00897367
[truncated: 2,638 more rows]
