# Supplementary material for: Xylella fastidiosa causes transcriptional shifts that precede tylose formation and starch depletion in xylem
Source: Mol Plant Pathol. 2020 Nov 20;22(2):175–88. doi: 10.1111/mpp.13016 (PMC7814960; doi:10.1111/mpp.13016)
Supplement: Supplementary file 8 [file MPP-22-175-s008.xlsx]

## Sheet: Phase_I
Up-regulated genes				Down-regulated genes
Overrepresented functional category	P-value	Number of DEGs	Number of genes in PN40024 genome	Overrepresented functional category	P-value	Number of DEGs	Number of genes in PN40024 genome
Cellular process	7.22693e-09	301	2332	Cellular process.Cellular component organization and biogenesis.Organelle organization and biogenesis	0.00243655	20	166
Cellular process.Cell growth and death	0.0157657	58	462	Cellular process.Cellular component organization and biogenesis.Organelle organization and biogenesis.Plastid organization and biogenesis	1.74266e-05	15	71
Cellular process.Cell growth and death.Cell growth	0.0405235	8	42	Cellular process.Cellular component organization and biogenesis.Organelle organization and biogenesis.Plastid organization and biogenesis.Thylakoid organization and biogenesis	0.00712174	5	21
Cellular process.Cellular component organization and biogenesis	1.39237e-05	169	1305	Cellular process.Cellular component organization and biogenesis.Ribosome organization and biogenesis	0.00247842	15	110
Cellular process.Cellular component organization and biogenesis.Cell wall organization and biogenesis	1.51862e-12	100	511	Cellular process.Cellular homeostasis.Heavy metal ion homeostasis	0.0128069	5	24
Cellular process.Cellular component organization and biogenesis.Cell wall organization and biogenesis.Cell wall metabolism	3.68017e-09	75	395	Development	0.0367139	40	495
Cellular process.Cellular component organization and biogenesis.Cell wall organization and biogenesis.Cell wall metabolism.Cell wall biosynthesis	0.000232192	27	139	Development.Reproductive development	0.0324012	32	377
Cellular process.Cellular component organization and biogenesis.Cell wall organization and biogenesis.Cell wall metabolism.Cell wall biosynthesis.Cell wall glycan monomers generation	0.0013435	9	30	Development.Reproductive development.Flower development	0.0123573	21	205
Cellular process.Cellular component organization and biogenesis.Cell wall organization and biogenesis.Cell wall metabolism.Cell wall biosynthesis.Cellulose biosynthesis	0.0461689	14	91	Metabolism	8.97922e-09	664	9214
Cellular process.Cellular component organization and biogenesis.Cell wall organization and biogenesis.Cell wall metabolism.Cell wall biosynthesis.Xylan biosynthesis	0.00312953	3	4	Metabolism.Cellular metabolism.One-carbon metabolism	0.0460977	7	55
Cellular process.Cellular component organization and biogenesis.Cell wall organization and biogenesis.Cell wall metabolism.Cell wall catabolism	0.00145226	15	68	Metabolism.Primary metabolism	1.23533e-14	603	7668
Cellular process.Cellular component organization and biogenesis.Cell wall organization and biogenesis.Cell wall metabolism.Cell wall catabolism.Cellulose catabolism	0.0145129	8	35	Metabolism.Primary metabolism.Amino acid metabolism.Beta-Alanine metabolism.Beta-Alanine biosynthesis	0.0200455	2	4
Cellular process.Cellular component organization and biogenesis.Cell wall organization and biogenesis.Cell wall metabolism.Cell wall catabolism.Pectin catabolism	0.0348435	5	20	Metabolism.Primary metabolism.Amino acid metabolism.Glycine, serine, and threonine metabolism.Glycine, serine, and threonine biosynthesis	0.0104393	2	3
Cellular process.Cellular component organization and biogenesis.Cell wall organization and biogenesis.Cell wall metabolism.Cell wall modification	0.000367603	33	188	Metabolism.Primary metabolism.Carbohydrate metabolism.Glycolysis Gluconeogenesis.Glycolysis	0.0427481	6	43
Cellular process.Cellular component organization and biogenesis.Cell wall organization and biogenesis.Cell wall metabolism.Cell wall modification.Pectin modification	0.0276784	19	126	Metabolism.Primary metabolism.Carbohydrate metabolism.Monosaccharide metabolism.Monosaccharide catabolism	0.000436592	13	74
Cellular process.Cellular component organization and biogenesis.Cell wall organization and biogenesis.Cell wall metabolism.Cell wall modification.Xyloglucan modification	0.00173954	11	43	Metabolism.Primary metabolism.Carbohydrate metabolism.Monosaccharide metabolism.Monosaccharide catabolism.Pentose-phosphate shunt	0.000436592	13	74
Cellular process.Cellular component organization and biogenesis.Cell wall organization and biogenesis.Cell wall structural protein	1.45026e-06	19	60	Metabolism.Primary metabolism.Carbohydrate metabolism.Polysaccharide metabolism.Starch and sucrose metabolism.Starch biosynthesis catabolism	0.0376539	8	64
Cellular process.Cellular component organization and biogenesis.Cytoskeleton organization and biogenesis	0.00810787	47	348	Metabolism.Primary metabolism.Carbon fixation	0.00800439	14	113
Cellular process.Cellular component organization and biogenesis.Cytoskeleton organization and biogenesis.Microtubule organization and biogenesis	0.00081289	30	173	Metabolism.Primary metabolism.Cofactor metabolism	0.00149437	13	84
Cellular process.Cellular component organization and biogenesis.Cytoskeleton organization and biogenesis.Microtubule organization and biogenesis.Microtubule-driven movement	2.24354e-06	28	115	Metabolism.Primary metabolism.Cofactor metabolism.Tetrapyrrole metabolism	0.00262713	12	79
Cellular process.Cellular transport	0.0133866	71	578	Metabolism.Primary metabolism.Cofactor metabolism.Tetrapyrrole metabolism.Chlorophyll metabolism	0.00593485	7	37
Cellular process.Cellular transport.Protein trafficking	0.0115357	71	574	Metabolism.Primary metabolism.Cofactor metabolism.Tetrapyrrole metabolism.Chlorophyll metabolism.Chlorophyll biosynthesis	0.0104731	4	15
Development.Senescence	0.000565479	11	38	Metabolism.Primary metabolism.Generation of metabolite precursors and energy.Photosynthesis	0.00306569	23	205
Metabolism.Cellular metabolism.Esterase activity	0.00392886	12	54	Metabolism.Primary metabolism.Generation of metabolite precursors and energy.Photosynthesis.Calvin cycle	0.00498191	8	45
Metabolism.Cellular metabolism.Nitrogen and sulfur metabolism.Nitrogen metabolism	0.0335556	23	163	Metabolism.Primary metabolism.Generation of metabolite precursors and energy.Photosynthesis.Reaction center pigment biosynthesis	0.0249823	3	11
Metabolism.Cellular metabolism.Shikimate metabolism	0.0133304	7	28	Metabolism.Primary metabolism.Lipid metabolism.Glycolipid metabolism	0.0401931	4	22
Metabolism.Primary metabolism.Amino acid metabolism.Aromatic amino acid metabolism.Aromatic amino acid biosynthesis	0.0487181	20	143	Metabolism.Primary metabolism.Nucleobase, nucleoside, nucleotide, nucleic acid metabolism	9.53293e-17	194	1760
Metabolism.Primary metabolism.Carbohydrate metabolism	0.00225301	157	1334	Metabolism.Primary metabolism.Nucleobase, nucleoside, nucleotide, nucleic acid metabolism.Nucleic acid metabolism	1.1188e-14	168	1521
Metabolism.Primary metabolism.Carbohydrate metabolism.Glycolysis Gluconeogenesis.Gluconeogenesis	0.0220223	3	7	Metabolism.Primary metabolism.Nucleobase, nucleoside, nucleotide, nucleic acid metabolism.Nucleic acid metabolism.RNA metabolism	2.43431e-15	127	1011
Metabolism.Primary metabolism.Carbohydrate metabolism.Monosaccharide metabolism	0.0251252	79	672	Metabolism.Primary metabolism.Nucleobase, nucleoside, nucleotide, nucleic acid metabolism.Nucleic acid metabolism.RNA metabolism.RNA catabolism	4.99746e-06	34	245
Metabolism.Primary metabolism.Carbohydrate metabolism.Monosaccharide metabolism.Nucleotide sugar metabolism	0.000573945	16	69	Metabolism.Primary metabolism.Nucleobase, nucleoside, nucleotide, nucleic acid metabolism.Nucleic acid metabolism.RNA metabolism.RNA catabolism.RNA surveillance	1.79394e-05	21	125
Metabolism.Primary metabolism.Carbohydrate metabolism.Monosaccharide metabolism.Xylose metabolism	0.0327935	3	8	Metabolism.Primary metabolism.Nucleobase, nucleoside, nucleotide, nucleic acid metabolism.Nucleic acid metabolism.RNA metabolism.RNA processing	1.32803e-08	53	382
Metabolism.Primary metabolism.Carbohydrate metabolism.Monosaccharide metabolism.Xylose metabolism.Xylose biosynthesis	0.0327935	3	8	Metabolism.Primary metabolism.Nucleobase, nucleoside, nucleotide, nucleic acid metabolism.Nucleic acid metabolism.RNA metabolism.RNA processing.mRNA processing	6.19347e-09	49	332
Metabolism.Primary metabolism.Carbohydrate metabolism.Oligosaccharide metabolism	0.0233575	37	280	Metabolism.Primary metabolism.Nucleobase, nucleoside, nucleotide, nucleic acid metabolism.Nucleic acid metabolism.RNA metabolism.RNA processing.mRNA processing.mRNA splicing	8.2188e-08	45	317
Metabolism.Primary metabolism.Carbohydrate metabolism.Polysaccharide metabolism	0.000584517	55	372	Metabolism.Primary metabolism.Nucleobase, nucleoside, nucleotide, nucleic acid metabolism.Nucleic acid metabolism.RNA metabolism.rRNA metabolism	0.00438995	4	12
Metabolism.Primary metabolism.Carbohydrate metabolism.Polysaccharide metabolism.Beta-1,3 glucan metabolism	0.00169624	15	69	Metabolism.Primary metabolism.Nucleobase, nucleoside, nucleotide, nucleic acid metabolism.Nucleotide metabolism	0.000228523	27	214
Metabolism.Primary metabolism.Carbohydrate metabolism.Polysaccharide metabolism.Beta-1,3 glucan metabolism.Beta-1,3 glucan catabolism	0.000194716	15	57	Metabolism.Primary metabolism.Nucleobase, nucleoside, nucleotide, nucleic acid metabolism.Nucleotide metabolism.Purine metabolism	0.00394307	17	138
Metabolism.Primary metabolism.Carbohydrate metabolism.Polysaccharide metabolism.Starch and sucrose metabolism	0.00160948	49	337	Metabolism.Primary metabolism.Nucleobase, nucleoside, nucleotide, nucleic acid metabolism.Nucleotide metabolism.Pyrimidine metabolism	0.00699508	13	100
Metabolism.Primary metabolism.Coenzyme and prosthetic group metabolism.Nicotinate and nicotinamide metabolism	0.00874715	7	26	Metabolism.Primary metabolism.Organic acid metabolism	0.0217037	23	243
Metabolism.Primary metabolism.Coenzyme and prosthetic group metabolism.Peptide derived compounds biosynthesis	0.0279301	21	143	Metabolism.Primary metabolism.Organic acid metabolism.Butanoate metabolism	0.0155374	10	76
Metabolism.Primary metabolism.Coenzyme and prosthetic group metabolism.Peptide derived compounds biosynthesis.Glutathione metabolism	0.0279301	21	143	Metabolism.Primary metabolism.Organic acid metabolism.Butanoate metabolism.Butanoate biosynthesis	0.0200455	2	4
Metabolism.Primary metabolism.Coenzyme and prosthetic group metabolism.Riboflavin metabolism	0.0209832	11	59	Metabolism.Primary metabolism.Organic acid metabolism.Propanoate metabolism	0.0440376	8	66
Metabolism.Primary metabolism.Generation of metabolite precursors and energy.Photosynthesis.Antenna proteins	3.01227e-08	12	20	Metabolism.Primary metabolism.Protein metabolism and modification	2.37278e-06	202	2450
Metabolism.Primary metabolism.Lipid metabolism.Ether lipid metabolism	0.035392	10	56	Metabolism.Primary metabolism.Protein metabolism and modification.Protein folding	0.00983412	43	493
Metabolism.Primary metabolism.Lipid metabolism.Glycerolipid metabolism.Glycerophospholipid metabolism.Glycerophospholipid catabolism	0.002351	7	21	Metabolism.Primary metabolism.Protein metabolism and modification.Protein folding.Protein export	0.0220654	6	37
Metabolism.Primary metabolism.Lipid metabolism.Sphingolipid metabolism	0.0119766	16	92	Metabolism.Primary metabolism.Protein metabolism and modification.Protein modification.Protein methylation	0.0386789	6	42
Metabolism.Primary metabolism.Protein metabolism and modification.Protein folding	0.000382165	70	493	Metabolism.Primary metabolism.Protein metabolism and modification.Protein synthesis	1.52143e-12	90	678
Metabolism.Primary metabolism.Protein metabolism and modification.Protein folding.Chaperone-mediated protein folding	3.00789e-05	51	301	Metabolism.Primary metabolism.Protein metabolism and modification.Protein synthesis.Ribosome	7.69026e-13	66	419
Metabolism.Primary metabolism.Protein metabolism and modification.Protein folding.Chaperone-mediated protein folding.HSP-mediated protein folding	6.39122e-06	45	240	Metabolism.Primary metabolism.Protein metabolism and modification.Protein synthesis.Translation	0.00369019	28	270
Metabolism.Primary metabolism.Protein metabolism and modification.Protein folding.Disulfide bond rearrangement	0.000828886	7	18	Metabolism.Primary metabolism.Protein metabolism and modification.Protein synthesis.Translation.Translational initiation	0.0164819	11	88
Metabolism.Primary metabolism.Protein metabolism and modification.Protein processing in endoplasmic reticulum	0.000177204	38	219	Regulation overview	1.69949e-14	270	2851
Metabolism.Primary metabolism.Protein metabolism and modification.Proteolysis.cytoplasmic and nuclear protein degradation.Ubiquitin-mediated proteolysis.Proteasome	0.000974688	14	59	Regulation overview.Regulation of cell cycle.Regulation of mitosis	0.0401931	4	22
Metabolism.Primary metabolism.Protein metabolism and modification.Proteolysis.Peptidase-mediated proteolysis	0.0496733	56	475	Regulation overview.Regulation of gene expression	4.46746e-14	257	2699
Metabolism.Secondary metabolism.Terpenoid metabolism.Terpenoid biosynthesis.Mevalonate biosynthesis	0.0135268	3	6	Regulation overview.Regulation of gene expression.Regulation of transcription	8.98623e-14	251	2635
Metabolism.Secondary metabolism.Terpenoid metabolism.Tetranotriterpenoid metabolism	0.00891946	2	2	Regulation overview.Regulation of gene expression.Regulation of transcription.Transcription factor	6.84195e-14	247	2575
Regulation overview.Regulation of cell cycle	0.00197218	27	159	Regulation overview.Regulation of gene expression.Regulation of transcription.Transcription factor.AUXIAA family transcription factor	3.39416e-07	10	23
Regulation overview.Regulation of gene expression.Regulation of transcription.Transcription factor.AP2 family transcription factor	0.0378398	20	139	Regulation overview.Regulation of gene expression.Regulation of transcription.Transcription factor.BES1 family transcription factor	0.0020524	4	10
Regulation overview.Regulation of gene expression.Regulation of transcription.Transcription factor.AP2 family transcription factor.ERF subfamily transcription factor	0.0144719	11	56	Regulation overview.Regulation of gene expression.Regulation of transcription.Transcription factor.bZIP family transcription factor.AREB subfamily transcription factor	0.0104393	2	3
Regulation overview.Regulation of gene expression.Regulation of transcription.Transcription factor.bHLH family transcription factor	0.0288348	22	152	Regulation overview.Regulation of gene expression.Regulation of transcription.Transcription factor.C2H2 family transcription factor	0.028767	13	120
Regulation overview.Regulation of gene expression.Regulation of transcription.Transcription factor.HSF family transcription factor	0.0011548	8	24	Regulation overview.Regulation of gene expression.Regulation of transcription.Transcription factor.C3H family transcription factor	0.0129262	11	85
Regulation overview.Regulation of gene expression.Regulation of transcription.Transcription factor.LIM family transcription factor	0.0211621	4	12	Regulation overview.Regulation of gene expression.Regulation of transcription.Transcription factor.CO-like / B-box family transcriprion factor	0.0318465	3	12
Regulation overview.Regulation of gene expression.Regulation of transcription.Transcription factor.NAC family transcription factor	0.00398499	15	75	Regulation overview.Regulation of gene expression.Regulation of transcription.Transcription factor.FHA family transcription factor	0.0292683	4	20
Regulation overview.Regulation of gene expression.Regulation of transcription.Transcription factor.Orphans Response reg family transcription factor	0.0367616	4	14	Regulation overview.Regulation of gene expression.Regulation of transcription.Transcription factor.GRF family transcription factor	0.00438995	4	12
Regulation overview.Regulation of gene expression.Regulation of transcription.Transcription factor.PseudoARR-B family transcription factor	0.00407032	4	8	Regulation overview.Regulation of gene expression.Regulation of transcription.Transcription factor.Homeobox domain family transcription factor	0.0222994	11	92
Regulation overview.Regulation of gene expression.Regulation of transcription.Transcription factor.WRKY family transcription factor	9.86565e-11	25	62	Regulation overview.Regulation of gene expression.Regulation of transcription.Transcription factor.MTERF	0.0170532	6	35
Regulation overview.Regulation of gene expression.Regulation of transcription.Transcription factor.Zinc finger C3HC4 family transcription factor	0.014936	34	245	Regulation overview.Regulation of gene expression.Regulation of transcription.Transcription factor.SET PCG family transcription factor	0.0460977	7	55
Response to stimulus	5.61533e-27	348	2093	Regulation overview.Regulation of gene expression.Regulation of transcription.Transcription factor.Trihelix family transcription factor	0.00164166	8	38
Response to stimulus.Stress response	5.61533e-27	348	2093	Regulation overview.Regulation of gene expression.Regulation of transcription.Transcription factor.ZIM family transcription factor	0.00604143	4	13
Response to stimulus.Stress response.Abiotic stress response	2.72452e-06	108	736	Regulation overview.Regulation of gene expression.Regulation of transcription.Transcription factor.Zinc finger AN1 family transcription factor	0.039588	3	13
Response to stimulus.Stress response.Abiotic stress response.Drought stress response	0.000186693	13	45	Regulation overview.Regulation of gene expression.Regulation of transcription.Transcription factor.Zinc finger C3HC4 family transcription factor	0.00714032	25	245
Response to stimulus.Stress response.Abiotic stress response.Light stress response	0.0211621	4	12	Regulation overview.Regulation of gene expression.Regulation of transcription.Transcription factor.Zinc finger SWIM family transcription factor	0.0104393	2	3
Response to stimulus.Stress response.Abiotic stress response.Temperature stress response	0.000737574	18	84	Signaling.Hormone Signaling	0.00815719	94	1218
Response to stimulus.Stress response.Biotic stress response	1.96171e-18	215	1252	Signaling.Hormone Signaling.Auxin Signaling	0.0145731	37	422
Response to stimulus.Stress response.Biotic stress response.Plant-pathogen interaction	2.44488e-13	123	664	Signaling.Hormone Signaling.Auxin Signaling.Auxin metabolism.Auxin activation by conjugation hydrolysis	0.0139205	3	9
Signaling	7.06881e-38	573	3656	Signaling.Hormone Signaling.Auxin Signaling.Auxin transport	0.0120061	8	52
Signaling.Hormone Signaling	0.000222431	152	1218	Signaling.Hormone Signaling.Ethylene Signaling.Ethylene responsive	0.0139205	3	9
Signaling.Hormone Signaling.ABA Signaling	0.0084368	25	160	Signaling.Hormone Signaling.Ethylene Signaling.Ethylene-mediated Signaling pathway	0.0419189	22	246
Signaling.Hormone Signaling.ABA Signaling.ABA-mediated Signaling pathway	0.0149262	23	151	Signaling.Signaling pathway.Circadian clock Signaling	1.62345e-05	16	79
Signaling.Hormone Signaling.Auxin Signaling.Auxin metabolism.Auxin inactivation by conjugation	0.0282708	5	19	Signaling.Signaling pathway.Light Signaling	0.00110458	10	53
Signaling.Hormone Signaling.Auxin Signaling.Auxin transport	0.00831014	11	52	Signaling.Signaling pathway.Light Signaling.Red/Far red light Signaling	0.0020524	4	10
Signaling.Hormone Signaling.Ethylene Signaling	0.00651677	37	257	Signaling.Signaling pathway.Protein phosphatase.PP2A	0.0318465	3	12
Signaling.Hormone Signaling.Ethylene Signaling.Ethylene-mediated Signaling pathway	0.00315951	37	246	Signaling.Signaling pathway.TOR Signaling pathway	0.0110941	6	32
Signaling.Hormone Signaling.Jasmonate salicylate signaling	0.0113261	20	123	Transport overview	0.000800033	254	3500
Signaling.Hormone Signaling.Jasmonate salicylate signaling.Jasmonate Signaling	0.0284169	18	118	Transport overview.Electrochemical Potential-driven Transporters	0.0147458	75	966
Signaling.Hormone Signaling.Jasmonate salicylate signaling.Jasmonate Signaling.Jasmonate-mediated Signaling pathway	0.00496019	16	84	Transport overview.Electrochemical Potential-driven Transporters.Porters	0.0141091	75	964
Signaling.Hormone Signaling.Jasmonate salicylate signaling.Salicylic acid Signaling	5.51031e-06	12	29	Transport overview.Electrochemical Potential-driven Transporters.Porters.Glycoside-Pentoside-Hexuronide:Cation Symporter	0.0462248	2	6
Signaling.Hormone Signaling.Jasmonate salicylate signaling.Salicylic acid Signaling.Salicylic acid-mediated Signaling pathway	4.54832e-06	6	7	Transport overview.Electrochemical Potential-driven Transporters.Porters.Major Facilitator Superfamily	0.0184834	13	113
Signaling.Hormone Signaling.Jasmonate salicylate signaling.Salicylic acid Signaling.Salicylic acid-responsive	0.0282708	5	19	Transport overview.Electrochemical Potential-driven Transporters.Porters.Major Facilitator Superfamily.Drug:H+ Antiporter-1 (12 Spanner)	0.0318465	3	12
Signaling.Signaling pathway	3.83332e-40	441	2517	Transport overview.Electrochemical Potential-driven Transporters.Porters.Major Facilitator Superfamily.Organic Cation Transporter	0.0200455	2	4
Signaling.Signaling pathway.Calcium sensors and Signaling	8.84515e-09	70	366	Transport overview.Electrochemical Potential-driven Transporters.Porters.Zinc (Zn2+)-Iron (Fe2+) Permease	0.00152839	6	22
Signaling.Signaling pathway.Circadian clock Signaling	0.0026241	16	79	Transport overview.Group translocators	0.0220654	6	37
Signaling.Signaling pathway.Protein kinase	1.42569e-35	303	1557	Transport overview.Group translocators.Acyl CoA ligase-coupled transporters	0.0220654	6	37
Signaling.Signaling pathway.Protein kinase.MAPK cascade	0.0276298	13	77	Transport overview.Group translocators.Acyl CoA ligase-coupled transporters.Proposed Fatty Acid Transporter	0.0220654	6	37
Signaling.Signaling pathway.Protein phosphatase.PP2C	0.000674783	14	57	Transport overview.Incompletely characterized transport systems.Putative transport protein.Putative Tripartite Zn2+ Transporter	0.0200455	2	4
Transport overview	0.000298832	388	3500	Transport overview.Ion transport.Cation transport.Heavy metal ion transport	0.00264512	11	69
Transport overview.Channels and pores	0.00473968	51	373	Transport overview.Ion transport.Cation transport.Heavy metal ion transport.Zinc transport	0.0133089	4	16
Transport overview.Channels and pores.a-Type channels	0.0103231	36	256	Transport overview.Macromolecule transport	0.00226418	111	1409
Transport overview.Channels and pores.a-Type channels.Annexin	0.00682016	8	31	Transport overview.Macromolecule transport.Carbohydrate transport	0.000904604	16	110
Transport overview.Channels and pores.a-Type channels.Cation Channel-forming Heat Shock Protein-70	0.00835504	8	32	Transport overview.Macromolecule transport.Carbohydrate transport.Sugar transport	0.00127459	15	103
Transport overview.Channels and pores.Vesicle Fusion Pores	0.00682016	8	31	Transport overview.Macromolecule transport.Protein transport	0.0380407	36	439
Transport overview.Channels and pores.Vesicle Fusion Pores.Synaptosomal Vesicle Fusion Pore	0.00682016	8	31	Transport overview.Macromolecule transport.Protein transport.Thylakoid targeting pathway	0.0001864	11	51
Transport overview.Electrochemical Potential-driven Transporters	0.000270282	124	966	Transport overview.Macromolecule transport.RNA transport	0.0016407	25	219
Transport overview.Electrochemical Potential-driven Transporters.Porters	0.000248522	124	964	Transport overview.Plastid membrane transport	0.039588	3	13
Transport overview.Electrochemical Potential-driven Transporters.Porters.Amino Acid-Polyamine-Organocation	0.0211621	4	12	Transport overview.Plastid membrane transport.Plastid membrane protein transport	0.039588	3	13
Transport overview.Electrochemical Potential-driven Transporters.Porters.Amino Acid-Polyamine-Organocation.Cationic Amino Acid Transporter	0.0152288	4	11	Transport overview.Primary Active Transporters	0.00052149	67	736
Transport overview.Electrochemical Potential-driven Transporters.Porters.Amino Acid/Auxin Permease	0.00496019	16	84	Transport overview.Primary Active Transporters.P-P-bond hydrolysis-driven transporters	8.7829e-06	61	567
Transport overview.Electrochemical Potential-driven Transporters.Porters.Cation Diffusion Facilitator	0.0211621	4	12	Transport overview.Primary Active Transporters.P-P-bond hydrolysis-driven transporters.Chloroplast Env Prot Translocase	0.0470759	6	44
Transport overview.Electrochemical Potential-driven Transporters.Porters.Divalent Anion:Na+ Symporter	0.0470193	2	4	Transport overview.Primary Active Transporters.P-P-bond hydrolysis-driven transporters.General Secretory Pathway (Sec)	0.0235565	14	129
Transport overview.Electrochemical Potential-driven Transporters.Porters.Drug/Metabolite Transporter.UDP-glucu/UDP-N-acgalactosamine Transporter Fam	0.0135268	3	6	Transport overview.Primary Active Transporters.P-P-bond hydrolysis-driven transporters.Nuclear mRNA Exporter	1.17726e-07	22	101
Transport overview.Electrochemical Potential-driven Transporters.Porters.Folate-Biopterin Transporter	0.000681598	5	9
Transport overview.Electrochemical Potential-driven Transporters.Porters.Mitochondrial Carrier.Mitochondrial dicarboxilate Carrier	0.0470193	2	4
Transport overview.Ion transport	0.0422395	64	546
Transport overview.Ion transport.Anion transport	0.0243542	18	116
Transport overview.Ion transport.Anion transport.Phosphate transport	0.0486312	7	36
Transport overview.Macromolecule transport	0.0199209	156	1409
Transport overview.Macromolecule transport.Amino acid transport	0.00317716	18	95
Transport overview.Macromolecule transport.Organic ion transport.Organic anion transport.Malate transport.Vacuolar malate transport	0.00891946	2	2
Transport overview.Macromolecule transport.Protein transport	0.0383227	53	439
Transport overview.Macromolecule transport.Protein transport.Tethering factors	0.0102368	18	106
Transport overview.Macromolecule transport.Protein transport.Thylakoid targeting pathway	0.00714875	11	51
Transport overview.Primary Active Transporters.P-P-bond hydrolysis-driven transporters.P-type ATPase (P-ATPase).Ca2+-ATPase (efflux)	0.0101344	8	33
Transport overview.Transmembrane Electron Carriers	1.92049e-06	19	61
Transport overview.Transmembrane Electron Carriers.Transmembrane 1-electron transfer carriers	1.45026e-06	19	60
Transport overview.Transmembrane Electron Carriers.Transmembrane 1-electron transfer carriers.Phagocyte (gp91phox) NADPH Oxidase	0.0327935	3	8
Transport overview.Transmembrane Electron Carriers.Transmembrane 1-electron transfer carriers.Plant Photosystem I Supercomplex	2.42928e-05	14	43

## Sheet: Phase_II
Up-regulated genes				Down-regulated genes
Overrepresented functional category	P-value	Number of DEGs	Number of genes in PN40024 genome	Overrepresented functional category	P-value	Number of DEGs	Number of genes in PN40024 genome
Cellular process	1.58067e-07	199	2332	Cellular process.Cellular homeostasis	0.00186667	6	82
Cellular process.Cell growth and death	9.39164e-07	55	462	Cellular process.Cellular homeostasis.Cell redox homeostasis	0.0109253	4	55
Cellular process.Cellular component organization and biogenesis	1.18884e-05	116	1305	Metabolism	8.16555e-09	203	9214
Cellular process.Cellular component organization and biogenesis.Cell wall organization and biogenesis	0.00232426	47	511	Metabolism.Cellular metabolism.Nitrogen and sulfur metabolism.Sulfur metabolism.Sulfate assimilation	0.0255675	2	16
Cellular process.Cellular component organization and biogenesis.Cell wall organization and biogenesis.Cell wall metabolism	0.0333335	33	395	Metabolism.Primary metabolism	2.79397e-09	178	7668
Cellular process.Cellular component organization and biogenesis.Cell wall organization and biogenesis.Cell wall metabolism.Cell wall biosynthesis	0.0192602	15	139	Metabolism.Primary metabolism.Carbohydrate metabolism	0.000333957	38	1334
Cellular process.Cellular component organization and biogenesis.Cell wall organization and biogenesis.Cell wall metabolism.Cell wall biosynthesis.Cellulose biosynthesis	0.00788572	12	91	Metabolism.Primary metabolism.Carbohydrate metabolism.Glycolysis Gluconeogenesis	0.00703345	9	214
Cellular process.Cellular component organization and biogenesis.Cell wall organization and biogenesis.Cell wall metabolism.Cell wall catabolism.Pectin catabolism	0.0285425	4	20	Metabolism.Primary metabolism.Carbohydrate metabolism.Glycolysis Gluconeogenesis.Glycolysis	0.00457912	4	43
Cellular process.Cellular component organization and biogenesis.Cytoskeleton organization and biogenesis	1.23004e-10	54	348	Metabolism.Primary metabolism.Carbohydrate metabolism.Monosaccharide metabolism	0.00243914	21	672
Cellular process.Cellular component organization and biogenesis.Cytoskeleton organization and biogenesis.Microtubule organization and biogenesis	2.08404e-12	38	173	Metabolism.Primary metabolism.Carbohydrate metabolism.Monosaccharide metabolism.Pyruvate metabolism	0.00070392	10	184
Cellular process.Cellular component organization and biogenesis.Cytoskeleton organization and biogenesis.Microtubule organization and biogenesis.Microtubule-driven movement	7.18374e-13	31	115	Metabolism.Primary metabolism.Carbohydrate metabolism.Oligosaccharide metabolism	0.0137104	10	280
Cellular process.Cellular component organization and biogenesis.Nucleus.Chromosome organization and biogenesis.Chromatin assembly	0.0121803	9	63	Metabolism.Primary metabolism.Carbon fixation	0.00899096	6	113
Cellular process.Cellular transport.Protein trafficking.Vesicle-mediated trafficking.Phagosome	0.0497737	12	118	Metabolism.Primary metabolism.Generation of metabolite precursors and energy.Citric acid cycle	0.00434259	5	68
Development.Senescence	0.0240792	6	38	Metabolism.Primary metabolism.Generation of metabolite precursors and energy.Glyoxylate and dicarboxylate metabolism	0.0077454	5	78
Diverse functions.Gene family with diverse functions.NBS-LRR superfamily	0.0429741	34	418	Metabolism.Primary metabolism.Lipid metabolism	0.000271818	27	818
Metabolism.Primary metabolism.Amino acid metabolism.Beta-Alanine metabolism.Beta-Alanine biosynthesis	0.0197484	2	4	Metabolism.Primary metabolism.Lipid metabolism.Fatty acid metabolism	0.00210972	12	287
Metabolism.Primary metabolism.Amino acid metabolism.Glutamate metabolism	0.0370082	9	76	Metabolism.Primary metabolism.Lipid metabolism.Fatty acid metabolism.Fatty acid biosynthesis	0.00205426	8	144
Metabolism.Primary metabolism.Amino acid metabolism.Glutamate metabolism.Glutamate catabolism	0.0186145	3	10	Metabolism.Primary metabolism.Lipid metabolism.Fatty acid metabolism.Fatty acid biosynthesis.Unsaturated fatty acid biosynthesis	0.0438967	3	50
Metabolism.Primary metabolism.Amino acid metabolism.Serine metabolism.Serine catabolism	0.0455685	2	6	Metabolism.Primary metabolism.Lipid metabolism.Synthesis and degradation of ketone bodies	0.0197928	2	14
Metabolism.Primary metabolism.Carbohydrate metabolism.Carbohydrate metabolism enzyme inhibitor	0.00188691	6	23	Metabolism.Primary metabolism.Organic acid metabolism	0.0152337	9	243
Metabolism.Primary metabolism.Carbohydrate metabolism.Carbohydrate metabolism enzyme inhibitor.Invertase/pectin methylesterase inhibitor family	0.00188691	6	23	Metabolism.Primary metabolism.Organic acid metabolism.Ascorbate and aldarate metabolism	0.0201961	4	66
Metabolism.Primary metabolism.Carbohydrate metabolism.Monosaccharide metabolism	0.0480531	51	672	Metabolism.Primary metabolism.Protein metabolism and modification	7.65441e-05	63	2450
Metabolism.Primary metabolism.Carbohydrate metabolism.Monosaccharide metabolism.Amino sugar metabolism	0.0489012	9	80	Metabolism.Primary metabolism.Protein metabolism and modification.Protein folding	1.37506e-05	22	493
Metabolism.Primary metabolism.Carbohydrate metabolism.Polysaccharide metabolism.Beta-1,3 glucan metabolism	0.000734662	12	69	Metabolism.Primary metabolism.Protein metabolism and modification.Protein folding.Chaperone-mediated protein folding	9.55692e-05	15	301
Metabolism.Primary metabolism.Carbohydrate metabolism.Polysaccharide metabolism.Beta-1,3 glucan metabolism.Beta-1,3 glucan catabolism	0.00185633	10	57	Metabolism.Primary metabolism.Protein metabolism and modification.Protein folding.Chaperone-mediated protein folding.HSP-mediated protein folding	0.000121525	13	240
Metabolism.Primary metabolism.Generation of metabolite precursors and energy.Photosynthesis	0.00278422	23	205	Metabolism.Primary metabolism.Protein metabolism and modification.Protein folding.Disulfide bond rearrangement	0.0319347	2	18
Metabolism.Primary metabolism.Generation of metabolite precursors and energy.Photosynthesis.Antenna proteins	6.01866e-08	10	20	Metabolism.Primary metabolism.Protein metabolism and modification.Protein synthesis	0.000523696	23	678
Metabolism.Primary metabolism.Lipid metabolism.Glycerolipid metabolism.Glycerolipid catabolism	0.00545199	6	28	Metabolism.Primary metabolism.Protein metabolism and modification.Protein synthesis.Ribosome	0.000132357	18	419
Metabolism.Primary metabolism.Lipid metabolism.Sphingolipid metabolism	0.0478703	10	92	Metabolism.Primary metabolism.Protein metabolism and modification.Protein synthesis.Translation	0.0277887	9	270
Metabolism.Primary metabolism.Nucleobase, nucleoside, nucleotide, nucleic acid metabolism.Nucleic acid metabolism.DNA metabolism.DNA replication	0.000252301	17	109	Metabolism.Secondary metabolism.Phenylpropanoid metabolism.Flavonoid metabolism	0.023751	10	306
Metabolism.Primary metabolism.Organic acid metabolism.Butanoate metabolism.Butanoate biosynthesis	0.0197484	2	4	Metabolism.Secondary metabolism.Phenylpropanoid metabolism.Flavonoid metabolism.Flavonoid biosynthesis	0.0060013	10	247
Regulation overview	7.60481e-12	257	2851	Metabolism.Secondary metabolism.Phenylpropanoid metabolism.Lignin metabolism.Lignin biosynthesis	0.0226034	2	15
Regulation overview.Regulation of cell cycle	1.84926e-08	30	159	Metabolism.Secondary metabolism.Polyamine metabolism.Polyamine biosynthesis	0.0462793	2	22
Regulation overview.Regulation of gene expression	6.07798e-08	227	2699	Metabolism.Secondary metabolism.Terpenoid metabolism.Terpenoid biosynthesis.Mevalonate biosynthesis	0.00354518	2	6
Regulation overview.Regulation of gene expression.Regulation of transcription	3.21175e-08	224	2635	Metabolism.Secondary metabolism.Terpenoid metabolism.Terpenoid catabolism	0.0311839	1	2
Regulation overview.Regulation of gene expression.Regulation of transcription.Transcription factor	1.19394e-08	222	2575	Metabolism.Secondary metabolism.Terpenoid metabolism.Terpenoid catabolism.Mevalonate catabolism	0.0311839	1	2
Regulation overview.Regulation of gene expression.Regulation of transcription.Transcription factor.AP2 family transcription factor.ERF subfamily transcription factor	0.0483569	7	56	Regulation overview.Regulation of gene expression.Regulation of transcription.Transcription factor.CO-like / B-box family transcriprion factor	0.00076339	3	12
Regulation overview.Regulation of gene expression.Regulation of transcription.Transcription factor.AUXIAA family transcription factor	0.0453092	4	23	Regulation overview.Regulation of gene expression.Regulation of transcription.Transcription factor.CSD family transcription factor	0.0311839	1	2
Regulation overview.Regulation of gene expression.Regulation of transcription.Transcription factor.bHLH family transcription factor	0.00953443	17	152	Signaling.Hormone Signaling.Ethylene Signaling.Ethylene metabolism	0.0247956	3	40
Regulation overview.Regulation of gene expression.Regulation of transcription.Transcription factor.C2C2-DOF family transcription factor	0.000497559	7	25	Signaling.Hormone Signaling.Ethylene Signaling.Ethylene metabolism.Ethylene biosynthesis	0.0216618	3	38
Regulation overview.Regulation of gene expression.Regulation of transcription.Transcription factor.CO-like / B-box family transcriprion factor	0.0312109	3	12	Signaling.Signaling pathway.Circadian clock Signaling	0.0359875	4	79
Regulation overview.Regulation of gene expression.Regulation of transcription.Transcription factor.CPP family transcription factor	0.00621469	3	7	Transport overview	0.00222084	76	3500
Regulation overview.Regulation of gene expression.Regulation of transcription.Transcription factor.Homeobox domain family transcription factor	0.0478703	10	92	Transport overview.Channels and pores	0.034995	11	373
Regulation overview.Regulation of gene expression.Regulation of transcription.Transcription factor.LIM family transcription factor	0.0312109	3	12	Transport overview.Channels and pores.a-Type channels	0.0076407	10	256
Regulation overview.Regulation of gene expression.Regulation of transcription.Transcription factor.NAC family transcription factor	0.00156535	12	75	Transport overview.Channels and pores.a-Type channels.Inward Rectifier K+ Channel	0.0464101	1	3
Regulation overview.Regulation of gene expression.Regulation of transcription.Transcription factor.PseudoARR-B family transcription factor	0.000732254	4	8	Transport overview.Channels and pores.a-Type channels.Major Intrinsic Protein	0.00291273	4	38
Regulation overview.Regulation of gene expression.Regulation of transcription.Transcription factor.SBP family transcription factor	0.0285425	4	20	Transport overview.Electrochemical Potential-driven Transporters	0.000160358	31	966
Regulation overview.Regulation of gene expression.Regulation of transcription.Transcription factor.TRAF	0.049817	5	34	Transport overview.Electrochemical Potential-driven Transporters.Porters	0.000154632	31	964
Regulation overview.Regulation of gene expression.Regulation of transcription.Transcription factor.WRKY family transcription factor	1.28187e-08	18	62	Transport overview.Electrochemical Potential-driven Transporters.Porters.Major Facilitator Superfamily	0.033162	5	113
Regulation overview.Regulation of gene expression.Regulation of transcription.Transcription factor.Zinc finger C3HC4 family transcription factor	0.000158274	30	245	Transport overview.Electrochemical Potential-driven Transporters.Porters.Major Facilitator Superfamily.Organic phosphate:Pi antiporter	0.0464101	1	3
Response to stimulus	7.73077e-14	209	2093	Transport overview.Electrochemical Potential-driven Transporters.Porters.Multidrug/Oligosaccharidyl-lipid/Polysaccharide Flippase	0.0081646	5	79
Response to stimulus.Stress response	7.73077e-14	209	2093	Transport overview.Electrochemical Potential-driven Transporters.Porters.Multidrug/Oligosaccharidyl-lipid/Polysaccharide Flippase.Multi Antimicrobial Extrusion	0.0073414	5	77
Response to stimulus.Stress response.Abiotic stress response.Drought stress response	0.0165891	7	45	Transport overview.Electrochemical Potential-driven Transporters.Porters.Resistance-Nodulation-Cell Division	0.00238827	2	5
Response to stimulus.Stress response.Abiotic stress response.Light stress response	0.0312109	3	12	Transport overview.Electrochemical Potential-driven Transporters.Porters.Resistance-Nodulation-Cell Division.Eukaryotic (Putative) Sterol Transporter	0.00238827	2	5
Response to stimulus.Stress response.Biotic stress response	1.09541e-13	142	1252	Transport overview.Incompletely characterized transport systems.Putative transport protein	0.0157758	5	93
Response to stimulus.Stress response.Biotic stress response.Plant-pathogen interaction	4.84372e-12	87	664	Transport overview.Incompletely characterized transport systems.Putative transport protein.Testis-Enhanced Gene Transfer	0.0464101	1	3
Response to stimulus.Stress response.Biotic stress response.Plant-pathogen interaction.R proteins from Plant-pathogen interaction	0.000259508	38	348	Transport overview.Incompletely characterized transport systems.Putative transport protein.YdjX-Z	0.0157152	1	1
Signaling	1.63169e-29	382	3656	Transport overview.Macromolecule transport	0.0152735	33	1409
Signaling.Hormone Signaling	1.63672e-05	109	1218	Transport overview.Macromolecule transport.Glycerol-3-phosphate transport	0.0311839	1	2
Signaling.Hormone Signaling.ABA Signaling	0.0153557	17	160	Transport overview.Macromolecule transport.Multidrug transport.Anthocyanin transport	0.00354518	2	6
Signaling.Hormone Signaling.ABA Signaling.ABA-mediated Signaling pathway	0.0187395	16	151	Transport overview.Macromolecule transport.Oligopeptide transport	0.0345788	4	78
Signaling.Hormone Signaling.Auxin Signaling	0.0047918	39	422	Transport overview.Macromolecule transport.Protein transport.Thylakoid targeting pathway	0.0461148	3	51
Signaling.Hormone Signaling.Auxin Signaling.Auxin transport	4.40421e-05	12	52	Transport overview.Water transport	0.00238242	4	36
Signaling.Hormone Signaling.Auxin Signaling.Regulation of auxin transport	0.0455685	2	6	Transport overview.Water transport.Aquaporins	0.00238242	4	36
Signaling.Hormone Signaling.Cytokinin Signaling.Cytokinin-mediated Signaling pathway	0.00690902	10	68	Transport overview.Water transport.Aquaporins.PIP	0.0076654	3	26
Signaling.Hormone Signaling.Ethylene Signaling	0.00624564	26	257
Signaling.Hormone Signaling.Ethylene Signaling.Ethylene-mediated Signaling pathway	0.00352411	26	246
Signaling.Hormone Signaling.Ethylene Signaling.Regulation of ethylene biosynthesis	0.0316176	2	5
Signaling.Hormone Signaling.Jasmonate salicylate signaling.Salicylic acid Signaling.Salicylic acid-mediated Signaling pathway	0.00621469	3	7
Signaling.Signaling pathway	1.18142e-26	284	2517
Signaling.Signaling pathway.Calcium sensors and Signaling	0.000355823	39	366
Signaling.Signaling pathway.Circadian clock Signaling	3.38029e-06	17	79
Signaling.Signaling pathway.Light Signaling.Blue light Signaling	0.0316176	2	5
Signaling.Signaling pathway.Protein kinase	1.28712e-28	208	1557
Signaling.Signaling pathway.Protein kinase.MAPK cascade	0.0161093	10	77
Signaling.Signaling pathway.Protein phosphatase.PP2C	0.00636588	9	57
Signaling.Signaling pathway.Signaling receptor	0.0312109	3	12
Transport overview.Electrochemical Potential-driven Transporters	0.00436312	78	966
Transport overview.Electrochemical Potential-driven Transporters.Porters	0.00414433	78	964
Transport overview.Electrochemical Potential-driven Transporters.Porters.Amino Acid/Auxin Permease	0.0279552	10	84
Transport overview.Electrochemical Potential-driven Transporters.Porters.Anion Exchanger	0.000172937	4	6
Transport overview.Electrochemical Potential-driven Transporters.Porters.Auxin Efflux Carrier	0.00239001	6	24
Transport overview.Electrochemical Potential-driven Transporters.Porters.Major Facilitator Superfamily.Drug:H+ Antiporter-1 (12 Spanner)	0.00426839	4	12
Transport overview.Electrochemical Potential-driven Transporters.Porters.Major Facilitator Superfamily.Phosphate: H+ Symporter	0.0186145	3	10
Transport overview.Electrochemical Potential-driven Transporters.Porters.Mitochondrial Carrier.Mitochondrial dicarboxilate Carrier	0.0197484	2	4
Transport overview.Ion transport.Anion transport	0.00386022	15	116
Transport overview.Macromolecule transport.Protein transport.Thylakoid targeting pathway	0.00296485	9	51
Transport overview.Primary Active Transporters.P-P-bond hydrolysis-driven transporters.P-type ATPase (P-ATPase).Ca2+-ATPase (efflux)	0.0124316	6	33
Transport overview.Transmembrane Electron Carriers	5.24271e-05	13	61
Transport overview.Transmembrane Electron Carriers.Transmembrane 1-electron transfer carriers	4.36217e-05	13	60
Transport overview.Transmembrane Electron Carriers.Transmembrane 1-electron transfer carriers.Plant Photosystem I Supercomplex	3.2685e-05	11	43

## Sheet: Group_I
Overrepresented functional category	P-value	Number of DEGs	Number of genes in PN40024 genome
Cellular process	0.00188415	108	2332
Cellular process.Cell growth and death	0.000105187	33	462
Cellular process.Cellular component organization and biogenesis	0.0206335	60	1305
Cellular process.Cellular component organization and biogenesis.Cell wall organization and biogenesis.Cell wall metabolism.Cell wall catabolism.Pectin catabolism	0.0314878	3	20
Cellular process.Cellular component organization and biogenesis.Cytoskeleton organization and biogenesis	4.59331e-05	28	348
Cellular process.Cellular component organization and biogenesis.Cytoskeleton organization and biogenesis.Microtubule organization and biogenesis	1.98845e-07	22	173
Cellular process.Cellular component organization and biogenesis.Cytoskeleton organization and biogenesis.Microtubule organization and biogenesis.Microtubule-driven movement	5.34254e-10	21	115
Development.Reproductive development.Pollination-related	0.0314878	3	20
Development.Senescence	0.0101352	5	38
Diverse functions.Gene family with diverse functions.NBS-LRR superfamily	0.0234958	23	418
Metabolism.Primary metabolism.Amino acid metabolism.Glutamate metabolism.Glutamate catabolism	0.0459408	2	10
Metabolism.Primary metabolism.Carbohydrate metabolism.Glycolysis Gluconeogenesis.Gluconeogenesis	0.0229846	2	7
Metabolism.Primary metabolism.Carbohydrate metabolism.Polysaccharide metabolism.Beta-1,3 glucan metabolism	0.0340172	6	69
Metabolism.Primary metabolism.Carbohydrate metabolism.Polysaccharide metabolism.Beta-1,3 glucan metabolism.Beta-1,3 glucan catabolism	0.0146025	6	57
Metabolism.Primary metabolism.Generation of metabolite precursors and energy.Photosynthesis	0.00249845	16	205
Metabolism.Primary metabolism.Generation of metabolite precursors and energy.Photosynthesis.Antenna proteins	3.65082e-10	10	20
Metabolism.Primary metabolism.Lipid metabolism.Sphingolipid metabolism	0.043095	7	92
Metabolism.Primary metabolism.Nucleobase, nucleoside, nucleotide, nucleic acid metabolism.Nucleic acid metabolism.DNA metabolism.DNA replication	0.00505178	10	109
Regulation overview	0.000839584	131	2851
Regulation overview.Regulation of cell cycle	8.39924e-07	20	159
Regulation overview.Regulation of gene expression	0.0442827	111	2699
Regulation overview.Regulation of gene expression.Regulation of transcription	0.0403458	109	2635
Regulation overview.Regulation of gene expression.Regulation of transcription.Transcription factor	0.0299217	108	2575
Regulation overview.Regulation of gene expression.Regulation of transcription.Transcription factor.AP2 family transcription factor.ERF subfamily transcription factor	0.0462809	5	56
Regulation overview.Regulation of gene expression.Regulation of transcription.Transcription factor.bHLH family transcription factor	0.00750065	12	152
Regulation overview.Regulation of gene expression.Regulation of transcription.Transcription factor.CPP family transcription factor	0.0229846	2	7
Regulation overview.Regulation of gene expression.Regulation of transcription.Transcription factor.NAC family transcription factor	0.0480525	6	75
Regulation overview.Regulation of gene expression.Regulation of transcription.Transcription factor.PseudoARR-B family transcription factor	9.43533e-05	4	8
Regulation overview.Regulation of gene expression.Regulation of transcription.Transcription factor.SBP family transcription factor	0.0314878	3	20
Regulation overview.Regulation of gene expression.Regulation of transcription.Transcription factor.WRKY family transcription factor	2.72074e-09	15	62
Regulation overview.Regulation of gene expression.Regulation of transcription.Transcription factor.Zinc finger C3HC4 family transcription factor	0.0132614	16	245
Response to stimulus	9.1387e-16	146	2093
Response to stimulus.Stress response	9.1387e-16	146	2093
Response to stimulus.Stress response.Abiotic stress response.Drought stress response	0.00466497	6	45
Response to stimulus.Stress response.Biotic stress response	8.97607e-16	103	1252
Response to stimulus.Stress response.Biotic stress response.Plant-pathogen interaction	8.22495e-11	59	664
Response to stimulus.Stress response.Biotic stress response.Plant-pathogen interaction.R proteins from Plant-pathogen interaction	0.00608819	22	348
Signaling	2.62164e-29	258	3656
Signaling.Hormone Signaling	0.000570473	65	1218
Signaling.Hormone Signaling.Auxin Signaling	0.0435217	22	422
Signaling.Hormone Signaling.Auxin Signaling.Auxin transport	7.39286e-05	9	52
Signaling.Hormone Signaling.Auxin Signaling.Regulation of auxin transport	0.0168054	2	6
Signaling.Hormone Signaling.Cytokinin Signaling.Cytokinin-mediated Signaling pathway	0.00971756	7	68
Signaling.Hormone Signaling.Jasmonate salicylate signaling.Salicylic acid Signaling	0.0178266	4	29
Signaling.Hormone Signaling.Jasmonate salicylate signaling.Salicylic acid Signaling.Salicylic acid-mediated Signaling pathway	0.00135745	3	7
Signaling.Signaling pathway	5.82464e-30	203	2517
Signaling.Signaling pathway.Calcium sensors and Signaling	4.47053e-05	29	366
Signaling.Signaling pathway.Circadian clock Signaling	0.000436576	10	79
Signaling.Signaling pathway.Protein kinase	6.49171e-32	154	1557
Signaling.Signaling pathway.Protein phosphatase.PP2C	0.00368769	7	57
Transport overview.Electrochemical Potential-driven Transporters	0.0104317	48	966
Transport overview.Electrochemical Potential-driven Transporters.Porters	0.0100695	48	964
Transport overview.Electrochemical Potential-driven Transporters.Porters.Amino Acid/Auxin Permease	0.0282067	7	84
Transport overview.Electrochemical Potential-driven Transporters.Porters.Anion Exchanger	0.0168054	2	6
Transport overview.Electrochemical Potential-driven Transporters.Porters.Auxin Efflux Carrier	0.00915487	4	24
Transport overview.Electrochemical Potential-driven Transporters.Porters.Major Facilitator Superfamily	0.0457073	8	113
Transport overview.Electrochemical Potential-driven Transporters.Porters.Major Facilitator Superfamily.Phosphate: H+ Symporter	0.00430023	3	10
Transport overview.Electrochemical Potential-driven Transporters.Porters.Mitochondrial Carrier.Mitochondrial dicarboxilate Carrier	0.00704505	2	4
Transport overview.Electrochemical Potential-driven Transporters.Porters.Solute:Sodium Symporter	0.0351006	1	1
Transport overview.Ion transport.Anion transport	0.0211479	9	116
Transport overview.Macromolecule transport.Amino acid transport	0.0497763	7	95
Transport overview.Macromolecule transport.Protein transport.Thylakoid targeting pathway	0.00864204	6	51
Transport overview.Primary Active Transporters.P-P-bond hydrolysis-driven transporters.P-type ATPase (P-ATPase)	0.0452538	7	93
Transport overview.Primary Active Transporters.P-P-bond hydrolysis-driven transporters.P-type ATPase (P-ATPase).Ca2+-ATPase (efflux)	0.00553268	5	33
Transport overview.Transmembrane Electron Carriers	1.17063e-06	12	61
Transport overview.Transmembrane Electron Carriers.Transmembrane 1-electron transfer carriers	9.7118e-07	12	60
Transport overview.Transmembrane Electron Carriers.Transmembrane 1-electron transfer carriers.Plant Photosystem I Supercomplex	1.8169e-06	10	43

## Sheet: Group_II
Overrepresented functional category	P-value	Number of DEGs	Number of genes in PN40024 genome
Cellular process	5.20527e-07	193	2332
Cellular process.Cell growth and death.Attenuaton of cell death	0.0304668	2	5
Cellular process.Cell growth and death.Cell growth	0.0344853	6	42
Cellular process.Cellular component organization and biogenesis	0.000121049	109	1305
Cellular process.Cellular component organization and biogenesis.Cell wall organization and biogenesis	2.1276e-13	75	511
Cellular process.Cellular component organization and biogenesis.Cell wall organization and biogenesis.Cell wall metabolism	3.14655e-10	57	395
Cellular process.Cellular component organization and biogenesis.Cell wall organization and biogenesis.Cell wall metabolism.Cell wall biosynthesis	6.08868e-05	21	139
Cellular process.Cellular component organization and biogenesis.Cell wall organization and biogenesis.Cell wall metabolism.Cell wall biosynthesis.Cell wall glycan monomers generation	0.000250309	8	30
Cellular process.Cellular component organization and biogenesis.Cell wall organization and biogenesis.Cell wall metabolism.Cell wall biosynthesis.Xylan biosynthesis	0.000767975	3	4
Cellular process.Cellular component organization and biogenesis.Cell wall organization and biogenesis.Cell wall metabolism.Cell wall catabolism	0.00189286	11	68
Cellular process.Cellular component organization and biogenesis.Cell wall organization and biogenesis.Cell wall metabolism.Cell wall catabolism.Cellulose catabolism	0.00369801	7	35
Cellular process.Cellular component organization and biogenesis.Cell wall organization and biogenesis.Cell wall metabolism.Cell wall modification	0.000110261	25	188
Cellular process.Cellular component organization and biogenesis.Cell wall organization and biogenesis.Cell wall metabolism.Cell wall modification.Pectin modification	0.00697837	15	126
Cellular process.Cellular component organization and biogenesis.Cell wall organization and biogenesis.Cell wall metabolism.Cell wall modification.Xyloglucan modification	0.00314984	8	43
Cellular process.Cellular component organization and biogenesis.Cell wall organization and biogenesis.Cell wall structural protein	7.2307e-06	14	60
Cellular process.Cellular transport	0.000165248	56	578
Cellular process.Cellular transport.Protein trafficking	0.000138089	56	574
Cellular process.Cellular transport.Protein trafficking.Vesicle-mediated trafficking	0.0127884	39	458
Development.Senescence	0.0220897	6	38
Metabolism.Cellular metabolism	0.0260811	81	1113
Metabolism.Cellular metabolism.Esterase activity	0.00387845	9	54
Metabolism.Cellular metabolism.Iron metabolism	0.0232332	3	11
Metabolism.Cellular metabolism.Iron metabolism.Iron assimilation	0.0232332	3	11
Metabolism.Cellular metabolism.Nitrogen and sulfur metabolism.Nitrogen metabolism	0.0300777	16	163
Metabolism.Cellular metabolism.Phosphate metabolism	0.0150624	6	35
Metabolism.Cellular metabolism.Shikimate metabolism	0.00495292	6	28
Metabolism.Primary metabolism	0.0241598	485	7668
Metabolism.Primary metabolism.Amino acid metabolism.Aromatic amino acid metabolism	0.0376973	33	407
Metabolism.Primary metabolism.Amino acid metabolism.Aromatic amino acid metabolism.Aromatic amino acid biosynthesis	0.0207316	15	143
Metabolism.Primary metabolism.Amino acid metabolism.Aromatic amino acid metabolism.Tyrosine metabolism	0.0318608	15	151
Metabolism.Primary metabolism.Amino acid metabolism.Lysine metabolism.Lysine biosynthesis	0.0449752	3	14
Metabolism.Primary metabolism.Carbohydrate metabolism	0.00041188	108	1334
Metabolism.Primary metabolism.Carbohydrate metabolism.Monosaccharide metabolism	0.035981	51	672
Metabolism.Primary metabolism.Carbohydrate metabolism.Monosaccharide metabolism.Nucleotide sugar metabolism	8.71585e-06	15	69
Metabolism.Primary metabolism.Carbohydrate metabolism.Monosaccharide metabolism.Xylose metabolism	0.00899808	3	8
Metabolism.Primary metabolism.Carbohydrate metabolism.Monosaccharide metabolism.Xylose metabolism.Xylose biosynthesis	0.00899808	3	8
Metabolism.Primary metabolism.Carbohydrate metabolism.Oligosaccharide metabolism	0.0243188	25	280
Metabolism.Primary metabolism.Carbohydrate metabolism.Oligosaccharide metabolism.Glycan metabolism	0.0354703	13	127
Metabolism.Primary metabolism.Carbohydrate metabolism.Oligosaccharide metabolism.N-Glycan metabolism.N-Glycan biosynthesis	0.0442646	7	56
Metabolism.Primary metabolism.Carbohydrate metabolism.Polysaccharide metabolism	0.000651667	38	372
Metabolism.Primary metabolism.Carbohydrate metabolism.Polysaccharide metabolism.Beta-1,3 glucan metabolism	0.0189534	9	69
Metabolism.Primary metabolism.Carbohydrate metabolism.Polysaccharide metabolism.Beta-1,3 glucan metabolism.Beta-1,3 glucan catabolism	0.00560934	9	57
Metabolism.Primary metabolism.Carbohydrate metabolism.Polysaccharide metabolism.Starch and sucrose metabolism	0.000776185	35	337
Metabolism.Primary metabolism.Coenzyme and prosthetic group metabolism	0.00145502	40	415
Metabolism.Primary metabolism.Coenzyme and prosthetic group metabolism.Nicotinate and nicotinamide metabolism	0.000573932	7	26
Metabolism.Primary metabolism.Coenzyme and prosthetic group metabolism.Riboflavin metabolism	0.000559512	11	59
Metabolism.Primary metabolism.Cofactor metabolism.Tetrapyrrole metabolism.Heme metabolism	0.0439443	2	6
Metabolism.Primary metabolism.Cofactor metabolism.Tetrapyrrole metabolism.Heme metabolism.Heme biosynthesis	0.0439443	2	6
Metabolism.Primary metabolism.Lipid metabolism.Glycerolipid metabolism.Glycerophospholipid metabolism.Glycerophospholipid catabolism	0.00634553	5	21
Metabolism.Primary metabolism.Nucleobase, nucleoside, nucleotide, nucleic acid metabolism.Nucleotide metabolism.Purine metabolism	0.0319315	14	138
Metabolism.Primary metabolism.Protein metabolism and modification	0.0462806	163	2450
Metabolism.Primary metabolism.Protein metabolism and modification.Protein folding	7.92704e-06	54	493
Metabolism.Primary metabolism.Protein metabolism and modification.Protein folding.Chaperone-mediated protein folding	2.97895e-06	39	301
Metabolism.Primary metabolism.Protein metabolism and modification.Protein folding.Chaperone-mediated protein folding.HSP-mediated protein folding	2.11483e-07	36	240
Metabolism.Primary metabolism.Protein metabolism and modification.Protein folding.Chaperone-mediated protein folding.HSP-mediated protein folding.HSP-mediated protein folding co-chaperone	0.0139896	12	100
Metabolism.Primary metabolism.Protein metabolism and modification.Protein folding.Disulfide bond rearrangement	0.00309322	5	18
Metabolism.Primary metabolism.Protein metabolism and modification.Protein processing in endoplasmic reticulum	1.75262e-06	32	219
Metabolism.Primary metabolism.Protein metabolism and modification.Proteolysis	0.0434643	77	1080
Metabolism.Primary metabolism.Protein metabolism and modification.Proteolysis.cytoplasmic and nuclear protein degradation.Ubiquitin-mediated proteolysis.Proteasome	5.85764e-06	14	59
Metabolism.Primary metabolism.Protein metabolism and modification.Proteolysis.Peptidase-mediated proteolysis	0.0327597	38	475
Metabolism.Secondary metabolism.Terpenoid metabolism.Terpenoid biosynthesis.Mevalonate biosynthesis	0.00351181	3	6
Regulation overview.Regulation of gene expression.Regulation of transcription.Transcription factor.DDT family transcription factor	0.0176545	3	10
Regulation overview.Regulation of gene expression.Regulation of transcription.Transcription factor.HSF family transcription factor	0.000334794	7	24
Regulation overview.Regulation of gene expression.Regulation of transcription.Transcription factor.NAC family transcription factor	0.0308437	9	75
Regulation overview.Regulation of gene expression.Regulation of transcription.Transcription factor.Orphans Response reg family transcription factor	0.0449752	3	14
Regulation overview.Regulation of gene expression.Regulation of transcription.Transcription factor.TUBBY-like family transcription factor	0.0369054	3	13
Regulation overview.Regulation of gene expression.Regulation of transcription.Transcription factor.WRKY family transcription factor	0.00306328	10	62
Response to stimulus	4.89263e-12	199	2093
Response to stimulus.Stress response	4.89263e-12	199	2093
Response to stimulus.Stress response.Abiotic stress response	1.23149e-06	76	736
Response to stimulus.Stress response.Abiotic stress response.Drought stress response	0.0150248	7	45
Response to stimulus.Stress response.Abiotic stress response.Temperature stress response	9.954e-05	15	84
Response to stimulus.Stress response.Biotic stress response	8.74192e-06	111	1252
Response to stimulus.Stress response.Biotic stress response.Plant-pathogen interaction	0.000121153	63	664
Signaling	4.35929e-13	315	3656
Signaling.Hormone Signaling	0.0323922	87	1218
Signaling.Hormone Signaling.ABA Signaling	0.0489991	15	160
Signaling.Hormone Signaling.ABA Signaling.ABA metabolism	0.0426209	4	23
Signaling.Hormone Signaling.ABA Signaling.ABA metabolism.ABA biosynthesis	0.0426209	4	23
Signaling.Hormone Signaling.Auxin Signaling.Auxin metabolism.Auxin inactivation by conjugation	0.0224365	4	19
Signaling.Hormone Signaling.Ethylene Signaling	0.0291031	23	257
Signaling.Hormone Signaling.Ethylene Signaling.Ethylene-mediated Signaling pathway	0.0185779	23	246
Signaling.Hormone Signaling.Jasmonate salicylate signaling	0.0283008	13	123
Signaling.Hormone Signaling.Jasmonate salicylate signaling.Jasmonate Signaling	0.0439963	12	118
Signaling.Hormone Signaling.Jasmonate salicylate signaling.Jasmonate Signaling.Jasmonate-mediated Signaling pathway	0.0098011	11	84
Signaling.Hormone Signaling.Jasmonate salicylate signaling.Salicylic acid Signaling	0.00019344	8	29
Signaling.Hormone Signaling.Jasmonate salicylate signaling.Salicylic acid Signaling.Salicylic acid-mediated Signaling pathway	0.00587853	3	7
Signaling.Hormone Signaling.Jasmonate salicylate signaling.Salicylic acid Signaling.Salicylic acid-responsive	0.0224365	4	19
Signaling.Signaling pathway	5.03302e-14	238	2517
Signaling.Signaling pathway.Calcium sensors and Signaling	5.6506e-05	41	366
Signaling.Signaling pathway.Phosphatidylinositol Signaling	0.0202981	14	130
Signaling.Signaling pathway.Protein kinase	1.91976e-09	149	1557
Signaling.Signaling pathway.Protein phosphatase.PP2C	0.0480164	7	57
Transport overview	0.000346439	251	3500
Transport overview.Channels and pores	0.00425536	35	373
Transport overview.Channels and pores.a-Type channels	0.00876865	25	256
Transport overview.Channels and pores.a-Type channels.Annexin	0.00833374	6	31
Transport overview.Channels and pores.a-Type channels.Cation Channel-forming Heat Shock Protein-70	0.00975896	6	32
Transport overview.Channels and pores.Vesicle Fusion Pores	0.00833374	6	31
Transport overview.Channels and pores.Vesicle Fusion Pores.Synaptosomal Vesicle Fusion Pore	0.00833374	6	31
Transport overview.Electrochemical Potential-driven Transporters	0.015836	73	966
Transport overview.Electrochemical Potential-driven Transporters.Porters	0.0151686	73	964
Transport overview.Electrochemical Potential-driven Transporters.Porters.Cation Diffusion Facilitator	0.00397471	4	12
Transport overview.Electrochemical Potential-driven Transporters.Porters.Divalent Anion:Na+ Symporter	0.0190145	2	4
Transport overview.Electrochemical Potential-driven Transporters.Porters.Drug/Metabolite Transporter	0.00159971	19	153
Transport overview.Electrochemical Potential-driven Transporters.Porters.Drug/Metabolite Transporter.Triose-phosphate Transporter	0.00485313	8	46
Transport overview.Electrochemical Potential-driven Transporters.Porters.Drug/Metabolite Transporter.UDP-glucu/UDP-N-acgalactosamine Transporter Fam	0.00351181	3	6
Transport overview.Electrochemical Potential-driven Transporters.Porters.Folate-Biopterin Transporter	0.00116596	4	9
Transport overview.Incompletely characterized transport systems.Putative transport protein.(Salt, cold) induced Hydrophobic Pep	0.0304668	2	5
Transport overview.Incompletely characterized transport systems.Putative transport protein.ER Retrieval Prot1 (Heavy Metal Tr)	0.0304668	2	5
Transport overview.Macromolecule transport.Organic ion transport.Organic anion transport.Malate transport.Vacuolar malate transport	0.00343094	2	2
Transport overview.Macromolecule transport.Protein transport	0.026928	36	439
Transport overview.Macromolecule transport.Protein transport.Tethering factors	0.00906901	13	106
Transport overview.Primary Active Transporters.P-P-bond hydrolysis-driven transporters.General Secretory Pathway (Sec)	0.0191067	14	129

## Sheet: Group_III
Overrepresented functional category	P-value	Number of DEGs	Number of genes in PN40024 genome
Cellular process	1.27102e-05	89	2332
Cellular process.Cell growth and death	0.00465984	21	462
Cellular process.Cell growth and death.Cell death	0.0181379	5	63
Cellular process.Cellular component organization and biogenesis	5.25814e-05	55	1305
Cellular process.Cellular component organization and biogenesis.Cell wall organization and biogenesis	0.00712587	22	511
Cellular process.Cellular component organization and biogenesis.Cell wall organization and biogenesis.Cell wall metabolism.Cell wall biosynthesis	0.00683745	9	139
Cellular process.Cellular component organization and biogenesis.Cell wall organization and biogenesis.Cell wall metabolism.Cell wall biosynthesis.Cellulose biosynthesis	0.00660077	7	91
Cellular process.Cellular component organization and biogenesis.Cell wall organization and biogenesis.Cell wall metabolism.Cell wall biosynthesis.Pectin biosynthesis	0.0382051	2	13
Cellular process.Cellular component organization and biogenesis.Cytoskeleton organization and biogenesis	1.56644e-06	25	348
Cellular process.Cellular component organization and biogenesis.Cytoskeleton organization and biogenesis.Microtubule organization and biogenesis	5.20011e-06	16	173
Cellular process.Cellular component organization and biogenesis.Cytoskeleton organization and biogenesis.Microtubule organization and biogenesis.Microtubule-driven movement	0.000491406	10	115
Cellular process.Cellular component organization and biogenesis.Nucleus.Chromosome organization and biogenesis.Chromatin assembly	0.0181379	5	63
Cellular process.Cellular transport.Protein trafficking.Vesicle-mediated trafficking	0.031244	18	458
Cellular process.Cellular transport.Protein trafficking.Vesicle-mediated trafficking.Phagosome	0.0023239	9	118
Development.Reproductive development	0.0423812	15	377
Development.Reproductive development.Seed development	0.0328448	2	12
Metabolism.Primary metabolism.Amino acid metabolism.Amino acid catabolism	0.0370513	5	76
Metabolism.Primary metabolism.Amino acid metabolism.Glutamate metabolism	0.0102537	6	76
Metabolism.Primary metabolism.Amino acid metabolism.Serine metabolism	0.0148529	2	8
Metabolism.Primary metabolism.Amino acid metabolism.Serine metabolism.Serine catabolism	0.00821674	2	6
Metabolism.Primary metabolism.Carbohydrate metabolism	0.0352268	43	1334
Metabolism.Primary metabolism.Carbohydrate metabolism.Carbohydrate metabolism enzyme inhibitor	0.000191407	5	23
Metabolism.Primary metabolism.Carbohydrate metabolism.Carbohydrate metabolism enzyme inhibitor.Invertase/pectin methylesterase inhibitor family	0.000191407	5	23
Metabolism.Primary metabolism.Carbohydrate metabolism.Monosaccharide metabolism.Fructose and mannose metabolism	0.0440286	6	106
Metabolism.Primary metabolism.Carbohydrate metabolism.Polysaccharide metabolism.Beta-1,3 glucan metabolism	0.00647331	6	69
Metabolism.Primary metabolism.Carbohydrate metabolism.Polysaccharide metabolism.Beta-1,3 glucan metabolism.Beta-1,3 glucan catabolism	0.0490101	4	57
Metabolism.Primary metabolism.Carbohydrate metabolism.Polysaccharide metabolism.Beta-1,3 glucan metabolism.Callose biosynthesis	0.0328448	2	12
Metabolism.Primary metabolism.Lipid metabolism.Glycerolipid metabolism.Glycerolipid catabolism	0.0294775	3	28
Metabolism.Primary metabolism.Nucleobase, nucleoside, nucleotide, nucleic acid metabolism.Nucleic acid metabolism.DNA metabolism.DNA replication	0.0168189	7	109
Metabolism.Primary metabolism.Organic acid metabolism.Tartaric acid biosynthesis	0.0477957	1	2
Regulation overview	8.10685e-11	124	2851
Regulation overview.Regulation of cell cycle	0.00548714	10	159
Regulation overview.Regulation of gene expression	2.95163e-09	114	2699
Regulation overview.Regulation of gene expression.Regulation of transcription	1.48968e-09	113	2635
Regulation overview.Regulation of gene expression.Regulation of transcription.Transcription factor	7.98949e-10	112	2575
Regulation overview.Regulation of gene expression.Regulation of transcription.Transcription factor.AUXIAA family transcription factor	0.00208463	4	23
Regulation overview.Regulation of gene expression.Regulation of transcription.Transcription factor.bZIP family transcription factor	0.00447876	6	64
Regulation overview.Regulation of gene expression.Regulation of transcription.Transcription factor.C2C2-DOF family transcription factor	0.000290367	5	25
Regulation overview.Regulation of gene expression.Regulation of transcription.Transcription factor.CAMTA family transcription factor	0.0278097	2	11
Regulation overview.Regulation of gene expression.Regulation of transcription.Transcription factor.Homeobox domain family transcription factor	0.00176236	8	92
Regulation overview.Regulation of gene expression.Regulation of transcription.Transcription factor.MYB family transcription factor	0.0222263	9	169
Regulation overview.Regulation of gene expression.Regulation of transcription.Transcription factor.NAC family transcription factor	0.00963593	6	75
Regulation overview.Regulation of gene expression.Regulation of transcription.Transcription factor.TRAF	0.0484503	3	34
Regulation overview.Regulation of gene expression.Regulation of transcription.Transcription factor.Zinc finger C3HC4 family transcription factor	0.00274414	14	245
Response to stimulus	0.0432552	63	2093
Response to stimulus.Stress response	0.0432552	63	2093
Response to stimulus.Stress response.Biotic stress response.Plant-pathogen interaction	0.00348757	28	664
Response to stimulus.Stress response.Biotic stress response.Plant-pathogen interaction.R proteins from Plant-pathogen interaction	0.0112929	16	348
Signaling	0.000445568	119	3656
Signaling.Hormone Signaling	0.0141627	42	1218
Signaling.Hormone Signaling.Ethylene Signaling	0.0233562	12	257
Signaling.Hormone Signaling.Ethylene Signaling.Ethylene-mediated Signaling pathway	0.017265	12	246
Signaling.Hormone Signaling.Ethylene Signaling.Regulation of ethylene biosynthesis	0.00556681	2	5
Signaling.Signaling pathway	0.0143502	78	2517
Signaling.Signaling pathway.Circadian clock Signaling	0.0122752	6	79
Signaling.Signaling pathway.Light Signaling	0.00900488	5	53
Signaling.Signaling pathway.Light Signaling.Blue light Signaling	0.00556681	2	5
Signaling.Signaling pathway.Protein kinase	0.0121751	52	1557
Signaling.Signaling pathway.Signaling receptor	0.0328448	2	12
Transport overview.Channels and pores.a-Type channels	0.00995901	13	256
Transport overview.Channels and pores.a-Type channels.Major Intrinsic Protein	0.0130664	4	38
Transport overview.Channels and pores.a-Type channels.Small Conductance Mechanosensitive Ion Channel	0.0278097	2	11
Transport overview.Channels and pores.a-Type channels.The Voltage-gated Ion Channel	0.0490101	4	57
Transport overview.Electrochemical Potential-driven Transporters.Porters.Anion Exchanger	0.00821674	2	6
Transport overview.Electrochemical Potential-driven Transporters.Porters.Chloride Carrier/Channel	0.0328448	2	12
Transport overview.Electrochemical Potential-driven Transporters.Porters.Major Facilitator Superfamily.Drug:H+ Antiporter-1 (12 Spanner)	0.0328448	2	12
Transport overview.Electrochemical Potential-driven Transporters.Porters.Multidrug/Oligosaccharidyl-lipid/Polysaccharide Flippase	0.04266	5	79
Transport overview.Electrochemical Potential-driven Transporters.Porters.Multidrug/Oligosaccharidyl-lipid/Polysaccharide Flippase.Multi Antimicrobial Extrusion	0.0388674	5	77
Transport overview.Incompletely characterized transport systems.Putative transport protein.VAMP-associated protein	0.0231191	2	10
Transport overview.Incompletely characterized transport systems.Putative transport protein.YbbM	0.0438719	2	14
Transport overview.Macromolecule transport.Multidrug transport	0.0415307	13	312
Transport overview.Water transport.Aquaporins.PIP	0.0242374	3	26

## Sheet: Group_IV
Overrepresented functional category	P-value	Number of DEGs	Number of genes in PN40024 genome
Cellular process.Cellular homeostasis	0.009392	3	82
Cellular process.Cellular homeostasis.Heavy metal ion homeostasis	0.0070633	2	24
Metabolism.Primary metabolism.Amino acid metabolism.Beta-Alanine metabolism.Beta-Alanine biosynthesis	0.0209219	1	4
Metabolism.Primary metabolism.Carbohydrate metabolism.Glycolysis Gluconeogenesis.Glycolysis	0.0216507	2	43
Metabolism.Primary metabolism.Carbon fixation	0.0220734	3	113
Metabolism.Primary metabolism.Lipid metabolism	0.0298055	9	818
Metabolism.Primary metabolism.Lipid metabolism.Fatty acid metabolism.Fatty acid biosynthesis	0.040883	3	144
Metabolism.Primary metabolism.Lipid metabolism.Glycerolipid metabolism.Glycerolipid biosynthesis	0.0464637	1	9
Metabolism.Primary metabolism.Nucleobase, nucleoside, nucleotide, nucleic acid metabolism.Nucleotide metabolism	0.0269738	4	214
Metabolism.Primary metabolism.Nucleobase, nucleoside, nucleotide, nucleic acid metabolism.Nucleotide metabolism.Purine metabolism	0.0367682	3	138
Metabolism.Primary metabolism.Organic acid metabolism	0.00950015	5	243
Metabolism.Primary metabolism.Organic acid metabolism.Ascorbate and aldarate metabolism	0.0475605	2	66
Metabolism.Primary metabolism.Organic acid metabolism.Butanoate metabolism.Butanoate biosynthesis	0.0209219	1	4
Metabolism.Primary metabolism.Organic acid metabolism.Propanoate metabolism	0.0475605	2	66
Metabolism.Primary metabolism.Protein metabolism and modification.Protein modification.Protein myristoylation	0.0363274	1	7
Metabolism.Secondary metabolism.Terpenoid metabolism.Terpenoid biosynthesis.Mevalonate biosynthesis	0.0312192	1	6
Regulation overview	0.0146531	24	2851
Regulation overview.Regulation of gene expression	0.00779693	24	2699
Regulation overview.Regulation of gene expression.Regulation of transcription	0.00584361	24	2635
Regulation overview.Regulation of gene expression.Regulation of transcription.Transcription factor	0.0044012	24	2575
Regulation overview.Regulation of gene expression.Regulation of transcription.Transcription factor.C2H2 family transcription factor	0.0257855	3	120
Regulation overview.Regulation of gene expression.Regulation of transcription.Transcription factor.CO-like / B-box family transcriprion factor	3.05398e-05	3	12
Regulation overview.Regulation of gene expression.Regulation of transcription.Transcription factor.MYB family transcription factor	0.0124632	4	169
Signaling.Hormone Signaling.Ethylene Signaling.Ethylene metabolism	0.0188944	2	40
Signaling.Hormone Signaling.Ethylene Signaling.Ethylene metabolism.Ethylene biosynthesis	0.0171462	2	38
Signaling.Signaling pathway.Circadian clock Signaling	0.000821604	4	79
Transport overview.Accessory factors involved in transport.Auxiliary transport proteins.Stomatin/Podocin/Band 7/Nephrosis_2/SPFH	0.0414088	1	8
Transport overview.Electrochemical Potential-driven Transporters.Porters.Folate-Biopterin Transporter	0.0464637	1	9
Transport overview.Electrochemical Potential-driven Transporters.Porters.Glycoside-Pentoside-Hexuronide:Cation Symporter	0.0312192	1	6
Transport overview.Electrochemical Potential-driven Transporters.Porters.Resistance-Nodulation-Cell Division	0.0260841	1	5
Transport overview.Electrochemical Potential-driven Transporters.Porters.Resistance-Nodulation-Cell Division.Eukaryotic (Putative) Sterol Transporter	0.0260841	1	5
Transport overview.Incompletely characterized transport systems.Putative transport protein.PF27	0.0209219	1	4

## Sheet: Group_V
Overrepresented functional category	P-value	Number of DEGs	Number of genes in PN40024 genome
Cellular process.Cellular component organization and biogenesis.Nucleus.Chromosome organization and biogenesis.Chromatin organization	0.0388461	8	71
Cellular process.Cellular component organization and biogenesis.Organelle organization and biogenesis	0.00181807	19	166
Cellular process.Cellular component organization and biogenesis.Organelle organization and biogenesis.Plastid organization and biogenesis	2.47707e-05	14	71
Cellular process.Cellular component organization and biogenesis.Organelle organization and biogenesis.Plastid organization and biogenesis.Thylakoid organization and biogenesis	0.00466599	5	21
Cellular process.Cellular component organization and biogenesis.Ribosome organization and biogenesis	0.00262143	14	110
Development	0.0487857	36	495
Metabolism	5.14557e-09	608	9214
Metabolism.Cellular metabolism.One-carbon metabolism	0.0290652	7	55
Metabolism.Primary metabolism	3.93782e-14	550	7668
Metabolism.Primary metabolism.Amino acid metabolism.Glycine, serine, and threonine metabolism.Glycine, serine, and threonine biosynthesis	0.00857807	2	3
Metabolism.Primary metabolism.Amino acid metabolism.Histidine metabolism	0.0438911	7	60
Metabolism.Primary metabolism.Carbohydrate metabolism.Monosaccharide metabolism.Monosaccharide catabolism	0.000623298	12	74
Metabolism.Primary metabolism.Carbohydrate metabolism.Monosaccharide metabolism.Monosaccharide catabolism.Pentose-phosphate shunt	0.000623298	12	74
Metabolism.Primary metabolism.Carbohydrate metabolism.Polysaccharide metabolism.Starch and sucrose metabolism.Starch biosynthesis catabolism	0.0224692	8	64
Metabolism.Primary metabolism.Carbon fixation	0.044275	11	113
Metabolism.Primary metabolism.Coenzyme and prosthetic group metabolism.Pantothenate and CoA metabolism.Pantothenate and CoA biosynthesis	0.0390151	4	24
Metabolism.Primary metabolism.Cofactor metabolism	0.00194726	12	84
Metabolism.Primary metabolism.Cofactor metabolism.Tetrapyrrole metabolism	0.0036196	11	79
Metabolism.Primary metabolism.Cofactor metabolism.Tetrapyrrole metabolism.Chlorophyll metabolism	0.0141046	6	37
Metabolism.Primary metabolism.Cofactor metabolism.Tetrapyrrole metabolism.Chlorophyll metabolism.Chlorophyll biosynthesis	0.0449352	3	15
Metabolism.Primary metabolism.Generation of metabolite precursors and energy.Photosynthesis	0.00862603	20	205
Metabolism.Primary metabolism.Generation of metabolite precursors and energy.Photosynthesis.Calvin cycle	0.0103677	7	45
Metabolism.Primary metabolism.Lipid metabolism.Glycolipid metabolism	0.0292558	4	22
Metabolism.Primary metabolism.Nucleobase, nucleoside, nucleotide, nucleic acid metabolism	1.21343e-16	180	1760
Metabolism.Primary metabolism.Nucleobase, nucleoside, nucleotide, nucleic acid metabolism.Nucleic acid metabolism	2.82423e-15	158	1521
Metabolism.Primary metabolism.Nucleobase, nucleoside, nucleotide, nucleic acid metabolism.Nucleic acid metabolism.RNA metabolism	4.15118e-15	118	1011
Metabolism.Primary metabolism.Nucleobase, nucleoside, nucleotide, nucleic acid metabolism.Nucleic acid metabolism.RNA metabolism.RNA catabolism	4.37421e-06	32	245
Metabolism.Primary metabolism.Nucleobase, nucleoside, nucleotide, nucleic acid metabolism.Nucleic acid metabolism.RNA metabolism.RNA catabolism.RNA surveillance	1.39968e-05	20	125
Metabolism.Primary metabolism.Nucleobase, nucleoside, nucleotide, nucleic acid metabolism.Nucleic acid metabolism.RNA metabolism.RNA processing	2.56668e-08	49	382
Metabolism.Primary metabolism.Nucleobase, nucleoside, nucleotide, nucleic acid metabolism.Nucleic acid metabolism.RNA metabolism.RNA processing.mRNA processing	6.26039e-09	46	332
Metabolism.Primary metabolism.Nucleobase, nucleoside, nucleotide, nucleic acid metabolism.Nucleic acid metabolism.RNA metabolism.RNA processing.mRNA processing.mRNA splicing	1.01139e-07	42	317
Metabolism.Primary metabolism.Nucleobase, nucleoside, nucleotide, nucleic acid metabolism.Nucleic acid metabolism.RNA metabolism.rRNA metabolism	0.0245267	3	12
Metabolism.Primary metabolism.Nucleobase, nucleoside, nucleotide, nucleic acid metabolism.Nucleotide metabolism	0.00150865	23	214
Metabolism.Primary metabolism.Nucleobase, nucleoside, nucleotide, nucleic acid metabolism.Nucleotide metabolism.Purine metabolism	0.0185595	14	138
Metabolism.Primary metabolism.Nucleobase, nucleoside, nucleotide, nucleic acid metabolism.Nucleotide metabolism.Pyrimidine metabolism	0.0202542	11	100
Metabolism.Primary metabolism.Organic acid metabolism.Butanoate metabolism	0.022126	9	76
Metabolism.Primary metabolism.Protein metabolism and modification	8.80977e-07	188	2450
Metabolism.Primary metabolism.Protein metabolism and modification.Protein folding	0.0205111	38	493
Metabolism.Primary metabolism.Protein metabolism and modification.Protein folding.Protein export	0.0141046	6	37
Metabolism.Primary metabolism.Protein metabolism and modification.Protein modification.Protein methylation	0.0253115	6	42
Metabolism.Primary metabolism.Protein metabolism and modification.Protein synthesis	2.73991e-13	86	678
Metabolism.Primary metabolism.Protein metabolism and modification.Protein synthesis.Ribosome	8.53099e-13	62	419
Metabolism.Primary metabolism.Protein metabolism and modification.Protein synthesis.Translation	0.00364072	26	270
Metabolism.Primary metabolism.Protein metabolism and modification.Protein synthesis.Translation.Translational elongation	0.0397809	5	35
Metabolism.Primary metabolism.Protein metabolism and modification.Protein synthesis.Translation.Translational initiation	0.00823075	11	88
Regulation overview	3.95055e-13	244	2851
Regulation overview.Regulation of cell cycle	0.0273357	15	159
Regulation overview.Regulation of cell cycle.Regulation of mitosis	0.0292558	4	22
Regulation overview.Regulation of gene expression	1.88599e-12	231	2699
Regulation overview.Regulation of gene expression.Regulation of transcription	4.84394e-12	225	2635
Regulation overview.Regulation of gene expression.Regulation of transcription.Transcription factor	4.76039e-12	221	2575
Regulation overview.Regulation of gene expression.Regulation of transcription.Transcription factor.AUXIAA family transcription factor	1.33528e-07	10	23
Regulation overview.Regulation of gene expression.Regulation of transcription.Transcription factor.BES1 family transcription factor	0.00141434	4	10
Regulation overview.Regulation of gene expression.Regulation of transcription.Transcription factor.bZIP family transcription factor.AREB subfamily transcription factor	0.00857807	2	3
Regulation overview.Regulation of gene expression.Regulation of transcription.Transcription factor.C3H family transcription factor	0.0170881	10	85
Regulation overview.Regulation of gene expression.Regulation of transcription.Transcription factor.FHA family transcription factor	0.0211154	4	20
Regulation overview.Regulation of gene expression.Regulation of transcription.Transcription factor.GRF family transcription factor	0.0030536	4	12
Regulation overview.Regulation of gene expression.Regulation of transcription.Transcription factor.Homeobox domain family transcription factor	0.0113613	11	92
Regulation overview.Regulation of gene expression.Regulation of transcription.Transcription factor.MTERF	0.0107975	6	35
Regulation overview.Regulation of gene expression.Regulation of transcription.Transcription factor.Trihelix family transcription factor	0.00401067	7	38
Regulation overview.Regulation of gene expression.Regulation of transcription.Transcription factor.ZIM family transcription factor	0.0042219	4	13
Regulation overview.Regulation of gene expression.Regulation of transcription.Transcription factor.Zinc finger AN1 family transcription factor	0.0306182	3	13
Regulation overview.Regulation of gene expression.Regulation of transcription.Transcription factor.Zinc finger B-box family transcription factor	0.0449352	3	15
Regulation overview.Regulation of gene expression.Regulation of transcription.Transcription factor.Zinc finger C3HC4 family transcription factor	0.0151923	22	245
Regulation overview.Regulation of gene expression.Regulation of transcription.Transcription factor.Zinc finger SWIM family transcription factor	0.00857807	2	3
Signaling.Hormone Signaling	0.00303697	89	1218
Signaling.Hormone Signaling.Auxin Signaling	0.00928853	35	422
Signaling.Hormone Signaling.Auxin Signaling.Auxin metabolism.Auxin activation by conjugation hydrolysis	0.0105838	3	9
Signaling.Hormone Signaling.Auxin Signaling.Auxin transport	0.0220304	7	52
Signaling.Hormone Signaling.Auxin Signaling.Auxin-mediated Signaling pathway	0.0453998	22	274
Signaling.Hormone Signaling.Ethylene Signaling.Ethylene responsive	0.0105838	3	9
Signaling.Hormone Signaling.Ethylene Signaling.Ethylene-mediated Signaling pathway	0.0489572	20	246
Signaling.Signaling pathway.Circadian clock Signaling	0.0036196	11	79
Signaling.Signaling pathway.Light Signaling	0.000509989	10	53
Signaling.Signaling pathway.Light Signaling.Red/Far red light Signaling	0.00141434	4	10
Signaling.Signaling pathway.Protein phosphatase.PP2A	0.0245267	3	12
Signaling.Signaling pathway.TOR Signaling pathway	0.0281865	5	32
Transport overview	0.00215925	228	3500
Transport overview.Electrochemical Potential-driven Transporters	0.0469061	65	966
Transport overview.Electrochemical Potential-driven Transporters.Porters	0.0453269	65	964
Transport overview.Electrochemical Potential-driven Transporters.Porters.Major Facilitator Superfamily	0.044275	11	113
Transport overview.Electrochemical Potential-driven Transporters.Porters.Major Facilitator Superfamily.Drug:H+ Antiporter-1 (12 Spanner)	0.0245267	3	12
Transport overview.Electrochemical Potential-driven Transporters.Porters.Major Facilitator Superfamily.Organic Cation Transporter	0.0165366	2	4
Transport overview.Electrochemical Potential-driven Transporters.Porters.Zinc (Zn2+)-Iron (Fe2+) Permease	0.0057712	5	22
Transport overview.Group translocators	0.0141046	6	37
Transport overview.Group translocators.Acyl CoA ligase-coupled transporters	0.0141046	6	37
Transport overview.Group translocators.Acyl CoA ligase-coupled transporters.Proposed Fatty Acid Transporter	0.0141046	6	37
Transport overview.Incompletely characterized transport systems.Putative transport protein.Putative Tripartite Zn2+ Transporter	0.0165366	2	4
Transport overview.Ion transport.Cation transport.Heavy metal ion transport	0.00404666	10	69
Transport overview.Macromolecule transport	0.00413895	100	1409
Transport overview.Macromolecule transport.Carbohydrate transport	0.00262143	14	110
Transport overview.Macromolecule transport.Carbohydrate transport.Sugar transport	0.00393972	13	103
Transport overview.Macromolecule transport.Protein transport	0.0393352	33	439
Transport overview.Macromolecule transport.Protein transport.Thylakoid targeting pathway	0.000368961	10	51
Transport overview.Macromolecule transport.RNA transport	0.00204055	23	219
Transport overview.Plastid membrane transport	0.0306182	3	13
Transport overview.Plastid membrane transport.Plastid membrane protein transport	0.0306182	3	13
Transport overview.Primary Active Transporters	5.35584e-05	66	736
Transport overview.Primary Active Transporters.P-P-bond hydrolysis-driven transporters	3.55087e-07	61	567
Transport overview.Primary Active Transporters.P-P-bond hydrolysis-driven transporters.Chloroplast Env Prot Translocase	0.0310932	6	44
Transport overview.Primary Active Transporters.P-P-bond hydrolysis-driven transporters.General Secretory Pathway (Sec)	0.0107514	14	129
Transport overview.Primary Active Transporters.P-P-bond hydrolysis-driven transporters.Nuclear mRNA Exporter	2.02095e-08	22	101

## Sheet: Group_VI
Overrepresented functional category	P-value	Number of DEGs	Number of genes in PN40024 genome
Cellular process.Cell growth and death.Attenuaton of cell death	0.047456	1	5
Cellular process.Cellular homeostasis	0.0454113	3	82
Cellular process.Cellular homeostasis.Cell redox homeostasis	0.0162432	3	55
Metabolism	4.05168e-08	133	9214
Metabolism.Cellular metabolism.Shikimate metabolism	0.0298913	2	28
Metabolism.Primary metabolism	5.67533e-09	119	7668
Metabolism.Primary metabolism.Carbohydrate metabolism	0.000111023	28	1334
Metabolism.Primary metabolism.Carbohydrate metabolism.Glycolysis Gluconeogenesis	0.0182743	6	214
Metabolism.Primary metabolism.Carbohydrate metabolism.Monosaccharide metabolism	0.00622019	14	672
Metabolism.Primary metabolism.Carbohydrate metabolism.Monosaccharide metabolism.Pyruvate metabolism	0.00217896	7	184
Metabolism.Primary metabolism.Carbohydrate metabolism.Oligosaccharide metabolism	0.0197731	7	280
Metabolism.Primary metabolism.Carbohydrate metabolism.Polysaccharide metabolism.Beta-1,3 glucan metabolism	0.0294089	3	69
Metabolism.Primary metabolism.Carbohydrate metabolism.Polysaccharide metabolism.Beta-1,3 glucan metabolism.Beta-1,3 glucan catabolism	0.0178633	3	57
Metabolism.Primary metabolism.Carbohydrate metabolism.Polysaccharide metabolism.Starch and sucrose metabolism	0.0465802	7	337
Metabolism.Primary metabolism.Coenzyme and prosthetic group metabolism.Biosynthesis of derivatives of dehydroquinic acid, shikimic acid and chorismic acid	0.0360838	2	31
Metabolism.Primary metabolism.Coenzyme and prosthetic group metabolism.Biosynthesis of derivatives of dehydroquinic acid, shikimic acid and chorismic acid.Ubiquinone biosynthesis	0.0360838	2	31
Metabolism.Primary metabolism.Generation of metabolite precursors and energy.Citric acid cycle	0.00051917	5	68
Metabolism.Primary metabolism.Generation of metabolite precursors and energy.Glyoxylate and dicarboxylate metabolism	0.000972126	5	78
Metabolism.Primary metabolism.Generation of metabolite precursors and energy.Reductive carboxylate cycle	0.0427217	2	34
Metabolism.Primary metabolism.Lipid metabolism	0.00112247	18	818
Metabolism.Primary metabolism.Lipid metabolism.Fatty acid metabolism	0.00713771	8	287
Metabolism.Primary metabolism.Lipid metabolism.Fatty acid metabolism.Fatty acid biosynthesis	0.0132633	5	144
Metabolism.Primary metabolism.Lipid metabolism.Synthesis and degradation of ketone bodies	0.00786319	2	14
Metabolism.Primary metabolism.Protein metabolism and modification	0.000211204	42	2450
Metabolism.Primary metabolism.Protein metabolism and modification.Protein folding	0.00332147	12	493
Metabolism.Primary metabolism.Protein metabolism and modification.Protein folding.Chaperone-mediated protein folding	0.00280617	9	301
Metabolism.Primary metabolism.Protein metabolism and modification.Protein folding.Chaperone-mediated protein folding.HSP-mediated protein folding	0.00914607	7	240
Metabolism.Primary metabolism.Protein metabolism and modification.Protein synthesis	3.90774e-05	19	678
Metabolism.Primary metabolism.Protein metabolism and modification.Protein synthesis.Ribosome	6.65495e-05	14	419
Metabolism.Primary metabolism.Protein metabolism and modification.Protein synthesis.Translation	0.0165587	7	270
Metabolism.Primary metabolism.Protein metabolism and modification.Proteolysis.Clp complex-mediated proteolysis	0.0339686	2	30
Metabolism.Secondary metabolism.Polyamine metabolism	0.0360838	2	31
Metabolism.Secondary metabolism.Polyamine metabolism.Polyamine biosynthesis	0.018972	2	22
Metabolism.Secondary metabolism.Terpenoid metabolism.Terpenoid catabolism	0.0192587	1	2
Metabolism.Secondary metabolism.Terpenoid metabolism.Terpenoid catabolism.Mevalonate catabolism	0.0192587	1	2
Regulation overview.Regulation of gene expression.Regulation of transcription.Transcription factor.CSD family transcription factor	0.0192587	1	2
Regulation overview.Regulation of gene expression.Regulation of transcription.Transcription factor.GIF family transcription factor	0.0381478	1	4
Transport overview	0.0193534	46	3500
Transport overview.Channels and pores.a-Type channels	0.0390081	6	256
Transport overview.Channels and pores.a-Type channels.Major Intrinsic Protein	0.00588926	3	38
Transport overview.Electrochemical Potential-driven Transporters	0.00293186	19	966
Transport overview.Electrochemical Potential-driven Transporters.Porters	0.00286652	19	964
Transport overview.Electrochemical Potential-driven Transporters.Porters.Major Facilitator Superfamily.Organic phosphate:Pi antiporter	0.028749	1	3
Transport overview.Electrochemical Potential-driven Transporters.Porters.Mitochondrial Carrier.Phosphate carrier	0.047456	1	5
Transport overview.Electrochemical Potential-driven Transporters.Porters.Multidrug/Oligosaccharidyl-lipid/Polysaccharide Flippase	0.0414024	3	79
Transport overview.Electrochemical Potential-driven Transporters.Porters.Multidrug/Oligosaccharidyl-lipid/Polysaccharide Flippase.Multi Antimicrobial Extrusion	0.038834	3	77
Transport overview.Electrochemical Potential-driven Transporters.Porters.Resistance-Nodulation-Cell Division	0.047456	1	5
Transport overview.Electrochemical Potential-driven Transporters.Porters.Resistance-Nodulation-Cell Division.Eukaryotic (Putative) Sterol Transporter	0.047456	1	5
Transport overview.Incompletely characterized transport systems.Putative transport protein.Testis-Enhanced Gene Transfer	0.028749	1	3
Transport overview.Incompletely characterized transport systems.Putative transport protein.YdjX-Z	0.00967602	1	1
Transport overview.Macromolecule transport.Glycerol-3-phosphate transport	0.0192587	1	2
Transport overview.Macromolecule transport.Oligopeptide transport	0.0401077	3	78
Transport overview.Mitochondrial membrane transport.Mitochondrial membrane phosphate transport	0.047456	1	5
Transport overview.Water transport	0.00505575	3	36
Transport overview.Water transport.Aquaporins	0.00505575	3	36
Transport overview.Water transport.Aquaporins.PIP	0.0260261	2	26
